# Supplementary material for: Imprinting of the Polycomb Group Gene MEDEA Serves as a Ploidy Sensor in Arabidopsis
Source: PLoS Genet. 2009 Sep 25;5(9):e1000663. doi: 10.1371/journal.pgen.1000663 (PMC2738949; doi:10.1371/journal.pgen.1000663)
Supplement: Table S1 — Deregulated genes in triploid jas seeds and seeds derived from crosses of 2n×4n plants. (0.14 MB XLS) [file pgen.1000663.s005.xls]

## Sheet: 2n x 4n_upregulated
267394_s_at	AT2G44550;AT2G44540	[AT2G44550, ATGH9B10 (ARABIDOPSIS THALIANA GLYCOSYL HYDROLASE 9B10); hydrolase, hydrolyzing O-glycosyl compounds];[AT2G44540, ATGH9B9 (ARABIDOPSIS THALIANA GLYCOSYL HYDROLASE 9B9); hydrolase, hydrolyzing O-glycosyl compounds]
249502_s_at	AT5G39280;AT5G39300	[AT5G39280, ATEXPA23 (ARABIDOPSIS THALIANA EXPANSIN A23)];[AT5G39300, ATEXPA25 (ARABIDOPSIS THALIANA EXPANSIN A25)]
257878_at	no_match	no_match
249500_at	AT5G39260	ATEXPA21 (ARABIDOPSIS THALIANA EXPANSIN A21)
248866_s_at	AT5G46820;AT5G46810	[AT5G46820, similar to unknown protein [Arabidopsis thaliana] (TAIR:AT5G46810.1); similar to unnamed protein product [Vitis vinifera] (GB:CAO46478.1); contains InterPro domain Protein of unknown function DUF239, plant (InterPro:IPR004314)];[AT5G46810, similar to unknown protein [Arabidopsis thaliana] (TAIR:AT5G46820.1); similar to hypothetical protein 25.t00048 [Brassica oleracea] (GB:ABD64955.1)…
252500_at	AT3G46860	serine protease inhibitor, potato inhibitor I-type family protein
254489_at	AT4G20800	FAD-binding domain-containing protein
258130_at	AT3G24510	Encodes a defensin-like (DEFL) family protein.
259107_at	AT3G05460	sporozoite surface protein-related
260066_at	AT1G73610	GDSL-motif lipase/hydrolase family protein
253724_at	AT4G29285	LCR24 (Low-molecular-weight cysteine-rich 24)
245738_at	AT1G44130	nucellin protein, putative
247757_at	no_match	no_match
250499_at	AT5G09730	BXL3 (BETA-XYLOSIDASE 3); hydrolase, hydrolyzing O-glycosyl compounds
267218_at	AT2G02515	unknown protein
258016_at	AT3G19350	polyadenylate-binding protein-related / PABP-related
253463_at	AT4G32105	galactosyltransferase
251627_at	AT3G57270	BG1 (BETA-1,3-GLUCANASE 1); hydrolase, hydrolyzing O-glycosyl compounds
249022_s_at	AT5G44830;AT5G44840	[AT5G44830, glycoside hydrolase family 28 protein / polygalacturonase (pectinase) family protein];[AT5G44840, glycoside hydrolase family 28 protein / polygalacturonase (pectinase) family protein]
267198_at	AT2G30810	gibberellin-regulated family protein
266562_at	AT2G23970	defense-related protein, putative
253311_s_at	AT4G33840;AT4G33830	[AT4G33840, glycosyl hydrolase family 10 protein];[AT4G33830, hydrolase, hydrolyzing O-glycosyl compounds]
245424_at	AT4G17505	similar to unknown protein [Arabidopsis thaliana] (TAIR:AT2G38255.1); similar to unnamed protein product [Vitis vinifera] (GB:CAO38764.1); contains InterPro domain Protein of unknown function DUF239, plant (InterPro:IPR004314)
249671_at	AT5G35900	LBD35 (LOB DOMAIN-CONTAINING PROTEIN 35)
256102_at	AT1G13680	phospholipase C
252176_at	AT3G50720	protein kinase, putative
246224_at	AT4G36590	MADS-box protein (AGL40)
245883_at	AT5G09500	40S ribosomal protein S15 (RPS15C)
262862_at	AT1G64830	aspartyl protease family protein
253164_at	AT4G35725	unknown protein
264823_at	AT1G03445	BSU1 (BRI1 SUPPRESSOR 1); protein serine/threonine phosphatase
246836_s_at	AT5G27960;AT5G26650	[AT5G27960, MADS-box protein (AGL90)];[AT5G26650, AGL36; DNA binding / transcription factor]
267241_at	no_match	no_match
266563_at	AT2G23990	plastocyanin-like domain-containing protein
254040_at	AT4G25900	aldose 1-epimerase family protein
245970_at	AT5G20710	BGAL7 (beta-galactosidase 7); beta-galactosidase
247631_at	AT5G60440	MADS-box protein (AGL62)
249856_at	AT5G22980	SCPL47 (serine carboxypeptidase-like 47); serine carboxypeptidase
257161_at	AT3G24280	SMAP2 (SMALL ACIDIC PROTEIN 2)
257597_at	AT3G24790	kinase
252951_at	AT4G38700	disease resistance-responsive family protein
264297_at	AT1G78710	similar to unknown protein [Arabidopsis thaliana] (TAIR:AT2G31110.2); similar to unnamed protein product [Vitis vinifera] (GB:CAO39474.1); contains InterPro domain Protein of unknown function DUF231, plant (InterPro:IPR004253)
264214_s_at	AT1G65330;AT1G65300	[AT1G65330, PHE1 (PHERES1); DNA binding / transcription factor];[AT1G65300, PHE2 (PHERES2); DNA binding / transcription factor]
245754_at	AT1G35183	unknown protein
254257_s_at	AT4G23350;AT4G23360;AT4G23370	[AT4G23350, similar to unknown protein [Arabidopsis thaliana] (TAIR:AT4G23360.1); similar to unnamed protein product [Vitis vinifera] (GB:CAO39610.1); contains InterPro domain Protein of unknown function DUF239, plant (InterPro:IPR004314)];[AT4G23360, similar to unknown protein [Arabidopsis thaliana] (TAIR:AT4G23370.1); similar to Os03g0807100 [Oryza sativa (japonica cultivar-group)] (GB:NP_00105…
267166_at	AT2G37720	similar to unknown protein [Arabidopsis thaliana] (TAIR:AT5G64020.1); similar to leaf senescence protein-like [Oryza sativa (japonica cultivar-group)] (GB:BAD28782.1); similar to Os09g0397400 [Oryza sativa (japonica cultivar-group)] (GB:NP_001063105.1); contains InterPro domain Protein of unknown function DUF231, plant (InterPro:IPR004253)
263126_at	AT1G78460	SOUL heme-binding family protein
256600_at	AT3G14850	similar to unknown protein [Arabidopsis thaliana] (TAIR:AT1G29050.1); similar to unnamed protein product [Vitis vinifera] (GB:CAO39470.1); contains InterPro domain Protein of unknown function DUF231, plant (InterPro:IPR004253)
259453_at	AT1G44090	ATGA20OX5 (GIBBERELLIN 20-OXIDASE 5); iron ion binding / oxidoreductase
253655_at	AT4G30070	LCR59 (Low-molecular-weight cysteine-rich 59)
246571_at	no_match	no_match
260299_at	AT1G80330	ATGA3OX4 (GIBBERELLIN 3-OXIDASE 4); gibberellin 3-beta-dioxygenase
255956_at	AT1G22015	DD46; transferase, transferring hexosyl groups
245215_at	AT1G67830	ATFXG1 (ALPHA-FUCOSIDASE 1); alpha-L-fucosidase/ carboxylesterase
250325_s_at	AT5G12060;AT5G12070	[AT5G12060, self-incompatibility protein-related];[AT5G12070, self-incompatibility protein-related]
246900_at	AT5G25620	YUC6 (YUCCA6); monooxygenase
255922_at	AT1G22210	trehalose-6-phosphate phosphatase, putative
262103_at	AT1G02940	ATGSTF5 (Arabidopsis thaliana Glutathione S-transferase (class phi) 5); glutathione transferase
258490_at	AT3G02670	proline-rich family protein
260611_at	AT2G43670	glycosyl hydrolase family protein 17
257934_at	AT3G25420	SCPL21 (serine carboxypeptidase-like 21); serine carboxypeptidase
267169_at	AT2G37540	short-chain dehydrogenase/reductase (SDR) family protein
249401_at	AT5G40260	nodulin MtN3 family protein
263041_at	AT1G23320	alliinase family protein
260175_at	AT1G72000	beta-fructofuranosidase, putative / invertase, putative / saccharase, putative / beta-fructosidase, putative
250471_at	AT5G10170	inositol-3-phosphate synthase, putative / myo-inositol-1-phosphate synthase, putative / MI-1-P synthase, putative
246834_at	AT5G26630	MADS-box protein (AGL35)
245892_at	AT5G09370	protease inhibitor/seed storage/lipid transfer protein (LTP) family protein
259427_at	AT1G01530	AGL28 (AGAMOUS-LIKE 28); DNA binding / transcription factor
265590_at	AT2G20160	MEO (MEIDOS); ubiquitin-protein ligase
262545_at	no_match	no_match
246887_at	AT5G26250	sugar transporter, putative
257217_at	AT3G14940	ATPPC3 (PHOSPHOENOLPYRUVATE CARBOXYLASE 3); phosphoenolpyruvate carboxylase
258782_at	AT3G11750	dihydroneopterin aldolase, putative
249757_at	AT5G24316	proline-rich family protein
254927_at	AT4G11400	ARID/BRIGHT DNA-binding domain-containing protein / ELM2 domain-containing protein / Myb-like DNA-binding domain-containing protein
247739_at	AT5G59240	40S ribosomal protein S8 (RPS8B)
267398_at	AT2G44560	ATGH9B11 (ARABIDOPSIS THALIANA GLYCOSYL HYDROLASE 9B11); hydrolase, hydrolyzing O-glycosyl compounds
265768_at	AT2G48020	sugar transporter, putative
257768_at	AT3G23060	zinc finger (C3HC4-type RING finger) family protein
259671_at	AT1G52290	protein kinase family protein
256981_at	AT3G13380	BRL3 (BRI1-LIKE 3); protein binding / protein kinase
249921_at	AT5G19270	nucleic acid binding
258834_at	AT3G07270	GTP cyclohydrolase I
250200_at	AT5G14130	peroxidase, putative
261230_at	AT1G20010	TUB5 (tubulin beta-5 chain)
259844_at	AT1G73560	protease inhibitor/seed storage/lipid transfer protein (LTP) family protein
264872_at	AT1G24260	SEP3 (SEPALLATA3); transcription factor
248823_s_at	AT5G46960;AT5G46950	[AT5G46960, invertase/pectin methylesterase inhibitor family protein];[AT5G46950, invertase/pectin methylesterase inhibitor family protein]
252907_at	AT4G39650	GGT2 (GAMMA-GLUTAMYL TRANSPEPTIDASE 2); gamma-glutamyltransferase/ glutathione gamma-glutamylcysteinyltransferase
251428_at	AT3G60140	DIN2 (DARK INDUCIBLE 2); hydrolase, hydrolyzing O-glycosyl compounds
255073_at	AT4G09090	glycosyl hydrolase family protein 17
256287_at	AT3G12190	similar to protein transport protein-related [Arabidopsis thaliana] (TAIR:AT5G27220.1); similar to hypothetical protein PY01156 [Plasmodium yoelii yoelii str. 17XNL] (GB:XP_728880.1)
250375_at	AT5G11540	FAD-binding domain-containing protein
267303_at	AT2G30090	GCN5-related N-acetyltransferase (GNAT) family protein
267390_at	AT2G44470	glycosyl hydrolase family 1 protein
264461_s_at	AT1G10190;AT4G15050	[AT1G10190, similar to unknown protein [Arabidopsis thaliana] (TAIR:AT4G15050.1); similar to hypothetical protein [Vitis vinifera] (GB:CAN80518.1); contains InterPro domain Protein of unknown function DUF239, plant (InterPro:IPR004314)];[AT4G15050, similar to unknown protein [Arabidopsis thaliana] (TAIR:AT1G10190.1); similar to hypothetical protein [Vitis vinifera] (GB:CAN80518.1); contains Inter…
248202_at	AT5G54220	Encodes a defensin-like (DEFL) family protein.
265511_at	AT2G05540	glycine-rich protein
249369_at	AT5G40680	kelch repeat-containing F-box family protein
246078_s_at	AT5G20430;AT5G20440	[AT5G20430, mob1/phocein family protein];[AT5G20440, protein binding]
265517_at	AT2G06090	self-incompatibility protein-related
251462_at	AT3G59790	ATMPK10 (Arabidopsis thaliana MAP kinase 10); MAP kinase/ kinase
250731_at	AT5G06500	AGL96; DNA binding / transcription factor
260340_at	AT1G69190	2-amino-4-hydroxy-6-hydroxymethyldihydropteridine diphosphokinase/ dihydropteroate synthase
255518_at	AT4G02300	pectinesterase family protein
263690_at	AT1G26960	ATHB23 (ARABIDOPSIS THALIANA HOMEOBOX PROTEIN 23); DNA binding / transcription factor
257442_at	AT2G28680	cupin family protein
254572_at	AT4G19380	alcohol oxidase-related
245239_at	AT4G25530	FWA; DNA binding / transcription factor
253461_at	AT4G32170	CYP96A2 (cytochrome P450, family 96, subfamily A, polypeptide 2); oxygen binding
253697_at	AT4G29700	type I phosphodiesterase/nucleotide pyrophosphatase family protein
262454_at	AT1G11190	BFN1 (BIFUNCTIONAL NUCLEASE I); nucleic acid binding
261752_at	AT1G76290	AMP-dependent synthetase and ligase family protein
263252_at	AT2G31380	STH (salt tolerance homologue); transcription factor/ zinc ion binding
266989_at	AT2G39330	jacalin lectin family protein
247799_at	AT5G58840	subtilase family protein
265945_at	AT2G19500	CKX2 (CYTOKININ OXIDASE 2); cytokinin dehydrogenase
256321_at	AT1G55020	LOX1 (Lipoxygenase 1); lipoxygenase
262369_at	AT1G73010	phosphoric monoester hydrolase
266720_s_at	AT2G46670;AT2G46790	[AT2G46670, pseudo-response regulator, putative / timing of CAB expression 1-like protein, putative];[AT2G46790, APRR9 (PSEUDO-RESPONSE REGULATOR 9); transcription regulator]
261163_x_at	AT1G34410	ARF21 (AUXIN RESPONSE FACTOR 21); transcription factor
256542_at	AT1G42550	PMI1 (PLASTID MOVEMENT IMPAIRED1)
257502_at	AT1G78110	similar to unknown protein [Arabidopsis thaliana] (TAIR:AT1G22230.1); similar to unnamed protein product [Vitis vinifera] (GB:CAO61735.1)
259619_at	no_match	no_match
267620_at	AT2G39640	glycosyl hydrolase family 17 protein
266693_at	AT2G19800	MIOX2 (MYO-INOSITOL OXYGENASE 2)
262979_s_at	AT1G13370;AT1G75600;AT1G75610	[AT1G13370, histone H3, putative];[AT1G75600, histone H3.2, putative];[AT1G75610, pseudogene, histone H3, identical to histone H3.2 from Medicago sativa GB:AAB36495 GI:488571, Histone H3.2, minor Lolium temulentum SP|P11105, histone H3 Tortula ruralis GI:4574208; contains Pfam profile PF00125 Core histone H2A/H2B/H3/H4; blastp match of 96% identity and 6.6e-54 P-value to GP|6006364|dbj|BAA84794.1…
262566_at	AT1G34310	ARF12 (AUXIN RESPONSE FACTOR 12); transcription factor
263317_s_at	AT2G24740;AT1G17770	[AT2G24740, SDG21 (SET DOMAIN GROUP 21)];[AT1G17770, SUVH7 (SU(VAR)3-9 HOMOLOG 7); histone-lysine N-methyltransferase/ zinc ion binding]
260391_at	AT1G74020	SS2 (STRICTOSIDINE SYNTHASE 2); strictosidine synthase
264520_at	AT1G10010	AAP8 (amino acid permease 8); amino acid transmembrane transporter
258583_at	AT3G04100	AGL57; DNA binding / transcription factor
262376_at	AT1G72970	HTH (HOTHEAD); aldehyde-lyase
251363_at	AT3G61250	AtMYB17 (myb domain protein 17); DNA binding / transcription factor
256817_at	AT3G21410	F-box family protein (FBW1)
261751_at	AT1G76080	ATCDSP32/CDSP32 (CHLOROPLASTIC DROUGHT-INDUCED STRESS PROTEIN OF 32 KD); thiol-disulfide exchange intermediate
267552_at	AT2G32770	ATPAP13/PAP13; acid phosphatase
246589_at	AT5G14860	transferase, transferring glycosyl groups
257416_at	AT2G17750	similar to unknown protein [Arabidopsis thaliana] (TAIR:AT2G19360.1); similar to unnamed protein product [Vitis vinifera] (GB:CAO22094.1); similar to hypothetical protein [Vitis vinifera] (GB:CAN72570.1); contains InterPro domain Protein of unknown function DUF239, plant (InterPro:IPR004314)
257059_at	AT3G15280	similar to unnamed protein product [Vitis vinifera] (GB:CAO66421.1)
252920_at	AT4G39000	ATGH9B17 (ARABIDOPSIS THALIANA GLYCOSYL HYDROLASE 9B17); hydrolase, hydrolyzing O-glycosyl compounds
257507_at	AT1G29600	zinc finger (CCCH-type) family protein
245890_at	AT5G09490	40S ribosomal protein S15 (RPS15B)
266172_at	AT2G39010	PIP2;6/PIP2E (plasma membrane intrinsic protein 2;6); water channel
253499_at	AT4G31900	chromatin remodeling factor, putative
261932_at	AT1G22420	hydroxyproline-rich glycoprotein family protein
252414_at	AT3G47420	glycerol-3-phosphate transporter, putative / glycerol 3-phosphate permease, putative
262682_at	AT1G75900	family II extracellular lipase 3 (EXL3)
257022_at	AT3G19580	AZF2 (ARABIDOPSIS ZINC-FINGER PROTEIN 2); nucleic acid binding / transcription factor/ zinc ion binding
260357_at	AT1G69260	similar to unknown protein [Arabidopsis thaliana] (TAIR:AT1G13740.1); similar to unnamed protein product [Vitis vinifera] (GB:CAO41856.1); contains InterPro domain Protein of unknown function DUF1675 (InterPro:IPR012463)
262263_at	AT1G70940	PIN3 (PIN-FORMED 3); auxin:hydrogen symporter/ transporter
249738_at	AT5G24510	60s acidic ribosomal protein P1, putative
267389_at	AT2G44460	glycosyl hydrolase family 1 protein
252255_at	AT3G49220	pectinesterase family protein
247205_at	AT5G64890	PROPEP2 (Elicitor peptide 2 precursor)
264655_at	AT1G09070	(AT)SRC2/SRC2 (SOYBEAN GENE REGULATED BY COLD-2); protein binding
254956_at	AT4G10850	nodulin MtN3 family protein
252865_at	AT4G39753	kelch repeat-containing F-box family protein
251660_at	AT3G57160	unknown protein
264555_at	AT1G09360	invertase/pectin methylesterase inhibitor family protein
261727_at	AT1G76090	SMT3 (S-adenosyl-methionine-sterol-C-methyltransferase 3); S-adenosylmethionine-dependent methyltransferase
250752_at	AT5G05690	CPD (CABBAGE 3); oxygen binding
256852_at	AT3G18610	ATRANGAP1 (RAN GTPASE-ACTIVATING PROTEIN 1); nucleic acid binding
256331_at	AT1G76880	trihelix DNA-binding protein, putative
260741_at	AT1G15040	glutamine amidotransferase-related
247796_at	AT5G58782	dehydrodolichyl diphosphate synthase, putative / DEDOL-PP synthase, putative
253113_at	AT4G35985	senescence/dehydration-associated protein-related
255538_at	AT4G01680	MYB55 (myb domain protein 55); DNA binding / transcription factor
253367_at	AT4G33180	hydrolase, alpha/beta fold family protein
245176_at	AT2G47440	DNAJ heat shock N-terminal domain-containing protein
255954_at	AT1G22090	EMB2204 (EMBRYO DEFECTIVE 2204)
257697_at	AT3G12700	aspartyl protease family protein
253814_at	AT4G28290	unknown protein
265058_s_at	AT1G52030;AT1G52040	[AT1G52030, MBP2 (MYROSINASE-BINDING PROTEIN 2)];[AT1G52040, MBP1 (MYROSINASE-BINDING PROTEIN 1)]
259531_at	AT1G12460	leucine-rich repeat transmembrane protein kinase, putative
248919_at	AT5G45920	carboxylesterase
256096_at	AT1G13650	similar to 18S pre-ribosomal assembly protein gar2-related [Arabidopsis thaliana] (TAIR:AT2G03810.4); similar to 18S pre-ribosomal assembly protein gar2-related [Arabidopsis thaliana] (TAIR:AT2G03810.2); similar to 18S pre-ribosomal assembly protein gar2-related [Arabidopsis thaliana] (TAIR:AT2G03810.3); similar to hypothetical protein Tc00.1047053503999.40 [Trypanosoma cruzi strain CL Brener] (G…
261846_at	AT1G11540	similar to unknown protein [Arabidopsis thaliana] (TAIR:AT1G61740.1); similar to unnamed protein product [Vitis vinifera] (GB:CAO38814.1); contains domain Multidrug efflux transporter AcrB transmembrane domain (SSF82866); contains domain ATP-DEPENDENT PROTEASE (CEREBLON) (PTHR14255)
262073_at	AT1G59640	ZCW32 (BIGPETAL, BIGPETALUB); DNA binding / transcription factor
260059_at	AT1G78090	ATTPPB (TREHALOSE-6-PHOSPHATE PHOSPHATASE)
262507_at	AT1G11330	S-locus lectin protein kinase family protein
264151_at	AT1G02070	similar to zinc ion binding [Arabidopsis thaliana] (TAIR:AT3G60520.1); similar to unknown [Populus trichocarpa] (GB:ABK95332.1)
256627_at	AT3G19970	similar to unknown protein [Arabidopsis thaliana] (TAIR:AT2G18245.1); similar to unnamed protein product [Vitis vinifera] (GB:CAO66476.1); contains InterPro domain Protein of unknown function DUF829, eukaryotic (InterPro:IPR008547)
254591_at	AT4G18870	heat shock transcription factor family protein
249378_at	AT5G40450	similar to unknown protein [Arabidopsis thaliana] (TAIR:AT3G28770.1); similar to hypothetical protein Kpol_1058p4 [Vanderwaltozyma polyspora DSM 70294] (GB:XP_001645325.1)
245677_at	AT1G56660	unknown protein
262730_at	AT1G16390	ATOCT3 (ARABIDOPSIS THALIANA ORGANIC CATION/CARNITINE TRANSPORTER2); carbohydrate transmembrane transporter/ sugar:hydrogen ion symporter
265882_at	AT2G42490	copper amine oxidase, putative
263034_at	AT1G24020	MLP423 (MLP-LIKE PROTEIN 423)
251673_at	AT3G57240	BG3 (BETA-1,3-GLUCANASE 3); hydrolase, hydrolyzing O-glycosyl compounds
261167_at	AT1G04980	ATPDIL2-2 (PDI-LIKE 2-2); thiol-disulfide exchange intermediate
249807_at	AT5G23870	pectinacetylesterase family protein
266155_at	no_match	no_match
256799_at	AT3G18560	similar to unknown protein [Arabidopsis thaliana] (TAIR:AT1G49000.1); similar to unnamed protein product [Vitis vinifera] (GB:CAO68009.1)
259757_at	AT1G77510	ATPDIL1-2 (PDI-LIKE 1-2); protein disulfide isomerase
260023_at	AT1G30040	ATGA2OX2; gibberellin 2-beta-dioxygenase
247176_at	AT5G65110	ACX2 (ACYL-COA OXIDASE 2); acyl-CoA oxidase
265221_s_at	AT2G02000;AT2G02010	[AT2G02000, GAD3 (GLUTAMATE DECARBOXYLASE 3); calmodulin binding];[AT2G02010, GAD4 (GLUTAMATE DECARBOXYLASE 4); calmodulin binding]
259640_at	AT1G52400	BGL1 (BETA-GLUCOSIDASE HOMOLOG 1); hydrolase, hydrolyzing O-glycosyl compounds
255637_at	AT4G00750	dehydration-responsive family protein
259753_at	AT1G71050	heavy-metal-associated domain-containing protein / copper chaperone (CCH)-related
252184_at	AT3G50660	DWF4 (DWARF 4)
257604_s_at	AT3G13830;AT1G11810	[AT3G13830, F-box family protein];[AT1G11810, F-box family protein]
258754_at	AT3G11920	glutaredoxin-related
249755_at	AT5G24580	copper-binding family protein
261319_at	AT1G53090	SPA4 (SPA1-RELATED 4); signal transducer
259173_at	AT3G03640	GLUC (Beta-glucosidase homolog); hydrolase, hydrolyzing O-glycosyl compounds
256596_at	AT3G28540	AAA-type ATPase family protein
249732_at	AT5G24420	glucosamine/galactosamine-6-phosphate isomerase-related
266061_at	AT2G18720	translation factor, nucleic acid binding
258734_at	AT3G05860	MADS-box protein (AGL45)
245084_at	AT2G23290	AtMYB70 (myb domain protein 70); DNA binding / transcription factor
261650_at	AT1G27770	ACA1 (autoinhibited Ca2+ -ATPase 1); calcium-transporting ATPase/ calmodulin binding
264091_at	AT1G79110	protein binding / zinc ion binding
263836_at	AT2G40330	Bet v I allergen family protein
254801_at	AT4G13080	xyloglucan:xyloglucosyl transferase, putative / xyloglucan endotransglycosylase, putative / endo-xyloglucan transferase, putative
256878_at	AT3G26460	major latex protein-related / MLP-related
258033_at	AT3G21250	ATMRP6 (Arabidopsis thaliana multidrug resistance-associated protein 6)
264301_at	AT1G78780	pathogenesis-related family protein
261511_at	AT1G71770	PAB5 (POLY(A)-BINDING PROTEIN); RNA binding
259609_at	AT1G52410	TSA1 (TSK-ASSOCIATING PROTEIN 1); calcium ion binding / protein binding
262181_at	AT1G78060	glycosyl hydrolase family 3 protein
252478_at	AT3G46540	epsin N-terminal homology (ENTH) domain-containing protein / clathrin assembly protein-related
252342_at	AT3G48950	glycoside hydrolase family 28 protein / polygalacturonase (pectinase) family protein
264851_at	AT2G17290	CPK6 (CALCIUM-DEPENDENT PROTEIN KINASE 6); calmodulin-dependent protein kinase/ kinase
249043_at	AT5G44360	FAD-binding domain-containing protein
256725_at	AT2G34070	similar to unknown protein [Arabidopsis thaliana] (TAIR:AT1G29050.1); similar to unnamed protein product [Vitis vinifera] (GB:CAO48076.1); contains InterPro domain Protein of unknown function DUF231, plant (InterPro:IPR004253)
251840_at	AT3G54960	ATPDIL1-3 (PDI-LIKE 1-3); thiol-disulfide exchange intermediate
259076_at	AT3G02140	TMAC2 (TWO OR MORE ABRES-CONTAINING GENE 2)
248472_at	AT5G50860	protein kinase family protein
247526_at	AT5G61470	zinc finger (C2H2 type) family protein
261949_at	AT1G64670	BDG1 (BODYGUARD1); hydrolase
264857_at	AT1G24170	GATL8/LGT9 (Galacturonosyltransferase-like 8); polygalacturonate 4-alpha-galacturonosyltransferase/ transferase, transferring glycosyl groups / transferase, transferring hexosyl groups
250475_at	AT5G10180	AST68 (Sulfate transporter 2.1)
251556_at	AT3G58840	similar to myosin heavy chain-related [Arabidopsis thaliana] (TAIR:AT1G06530.1); similar to hypothetical protein [Vitis vinifera] (GB:CAN71058.1); contains domain PTHR19269 (PTHR19269); contains domain PTHR19269:SF2 (PTHR19269:SF2)
261109_at	AT1G75450	CKX5 (CYTOKININ OXIDASE 5); cytokinin dehydrogenase
251504_at	AT3G59030	TT12 (TRANSPARENT TESTA 12); antiporter/ solute:hydrogen antiporter/ transporter
263780_at	AT2G46340	SPA1 (SUPPRESSOR OF PHYA-105 1); signal transducer
253372_at	AT4G33220	pectinesterase family protein
258182_at	AT3G21500	DXPS1; 1-deoxy-D-xylulose-5-phosphate synthase
263680_at	AT1G26930	kelch repeat-containing F-box family protein
256880_at	AT3G26450	major latex protein-related / MLP-related
247484_at	AT5G62110	DNA binding
259045_at	AT3G03410	calmodulin-related protein, putative
257173_at	AT3G23810	SAHH2 (S-ADENOSYL-L-HOMOCYSTEINE (SAH) HYDROLASE 2); adenosylhomocysteinase
252459_s_at	AT3G47290;AT3G47220	[AT3G47290, phosphoinositide-specific phospholipase C family protein];[AT3G47220, phosphoinositide-specific phospholipase C family protein]
255228_at	AT4G05470	F-box family protein (FBL21)
255617_at	AT4G01330	protein kinase family protein
253091_at	AT4G37360	CYP81D2 (cytochrome P450, family 81, subfamily D, polypeptide 2); oxygen binding
246716_s_at	AT5G28960;AT5G28910	[AT5G28960, similar to unknown protein [Arabidopsis thaliana] (TAIR:AT5G28910.2); similar to unknown protein [Arabidopsis thaliana] (TAIR:AT5G28910.1); similar to unnamed protein product [Vitis vinifera] (GB:CAO44656.1)];[AT5G28910, similar to unknown protein [Arabidopsis thaliana] (TAIR:AT5G28960.1); similar to unnamed protein product [Vitis vinifera] (GB:CAO44656.1)]
254789_at	AT4G12880	plastocyanin-like domain-containing protein
254743_at	AT4G13420	HAK5 (High affinity K+ transporter 5); potassium ion transmembrane transporter
251688_at	AT3G56480	myosin heavy chain-related
252363_at	AT3G48460	GDSL-motif lipase/hydrolase family protein
262220_at	AT1G74740	CPK30 (calcium-dependent protein kinase 30); calmodulin-dependent protein kinase/ kinase/ protein kinase
250603_at	AT5G07820	similar to chromosome scaffold protein-related [Arabidopsis thaliana] (TAIR:AT5G61260.1); similar to unnamed protein product [Vitis vinifera] (GB:CAO15046.1); contains InterPro domain Calmodulin-binding, plant (InterPro:IPR012417)
261935_at	AT1G22610	C2 domain-containing protein
255494_at	AT4G02710	kinase interacting family protein
246475_at	AT5G16720	similar to unknown protein [Arabidopsis thaliana] (TAIR:AT1G70750.1); similar to unnamed protein product [Vitis vinifera] (GB:CAO17158.1); contains InterPro domain Protein of unknown function DUF593 (InterPro:IPR007656)
266331_at	AT2G01570	RGA1 (REPRESSOR OF GA1-3 1); transcription factor
256910_at	AT3G24080	KRR1 family protein
248199_at	AT5G54170	similar to CP5 [Arabidopsis thaliana] (TAIR:AT1G64720.1); similar to putative nodule membrane protein [Medicago sativa] (GB:AAL57201.1); contains InterPro domain Lipid-binding START (InterPro:IPR002913)
257411_s_at	AT1G61330;AT1G61320	[AT1G61330, F-box family protein];[AT1G61320, similar to F-box family protein [Arabidopsis thaliana] (TAIR:AT1G61330.1); similar to hypothetical protein [Vitis vinifera] (GB:CAN78502.1); contains InterPro domain FBD (InterPro:IPR013596); contains InterPro domain FBD-like (InterPro:IPR006566)]
247148_at	AT5G65670	IAA9 (indoleacetic acid-induced protein 9); transcription factor
247040_at	AT5G67150	transferase family protein
265480_at	AT2G15970	COR413-PM1 (cold regulated 413 plasma membrane 1)
256489_at	AT1G31550	GDSL-motif lipase, putative
255588_at	AT4G01570	pentatricopeptide (PPR) repeat-containing protein
257916_at	AT3G23210	basic helix-loop-helix (bHLH) family protein
248427_at	AT5G51750	ATSBT1.3; subtilase
267634_at	AT2G42100	actin, putative
247615_at	AT5G60250	zinc finger (C3HC4-type RING finger) family protein
247049_at	AT5G66440	similar to unknown protein [Arabidopsis thaliana] (TAIR:AT4G34560.1); similar to hypothetical protein [Thellungiella halophila] (GB:ABB45849.1)
267541_at	AT2G32750	exostosin family protein
259778_at	AT1G29610	similar to zinc finger protein-related [Arabidopsis thaliana] (TAIR:AT1G29570.1)
264928_at	AT1G60710	ATB2; oxidoreductase
267515_at	AT2G45680	TCP family transcription factor, putative
266735_at	AT2G46930	pectinacetylesterase, putative
248398_at	AT5G51970	sorbitol dehydrogenase, putative / L-iditol 2-dehydrogenase, putative
251853_at	AT3G54790	armadillo/beta-catenin repeat family protein / U-box domain-containing protein
262795_at	AT1G13130	glycosyl hydrolase family 5 protein / cellulase family protein
246660_at	AT5G35180	similar to EDR2 (enhanced disease resistance 2), lipid binding [Arabidopsis thaliana] (TAIR:AT4G19040.1); similar to predicted protein [Physcomitrella patens subsp. patens] (GB:EDQ67957.1); similar to hypothetical protein OsI_028351 [Oryza sativa (indica cultivar-group)] (GB:EAZ07119.1); similar to hypothetical protein OsJ_026351 [Oryza sativa (japonica cultivar-group)] (GB:EAZ42868.1); contains …
258573_at	AT3G04260	PTAC3 (PLASTID TRANSCRIPTIONALLY ACTIVE3); DNA binding

## Sheet: 2nxnjas_upregulated
array_element_name	locus	description
267394_s_at	AT2G44550;AT2G44540	[AT2G44550, ATGH9B10 (ARABIDOPSIS THALIANA GLYCOSYL HYDROLASE 9B10); hydrolase, hydrolyzing O-glycosyl compounds];[AT2G44540, ATGH9B9 (ARABIDOPSIS THALIANA GLYCOSYL HYDROLASE 9B9); hydrolase, hydrolyzing O-glycosyl compounds]
249502_s_at	AT5G39280;AT5G39300	[AT5G39280, ATEXPA23 (ARABIDOPSIS THALIANA EXPANSIN A23)];[AT5G39300, ATEXPA25 (ARABIDOPSIS THALIANA EXPANSIN A25)]
257878_at	no_match	no_match
249500_at	AT5G39260	ATEXPA21 (ARABIDOPSIS THALIANA EXPANSIN A21)
248866_s_at	AT5G46820;AT5G46810	[AT5G46820, similar to unknown protein [Arabidopsis thaliana] (TAIR:AT5G46810.1); similar to unnamed protein product [Vitis vinifera] (GB:CAO46478.1); contains InterPro domain Protein of unknown function DUF239, plant (InterPro:IPR004314)];[AT5G46810, similar to unknown protein [Arabidopsis thaliana] (TAIR:AT5G46820.1); similar to hypothetical protein 25.t00048 [Brassica oleracea] (GB:ABD64955.1)…
252500_at	AT3G46860	serine protease inhibitor, potato inhibitor I-type family protein
248823_s_at	AT5G46960;AT5G46950	[AT5G46960, invertase/pectin methylesterase inhibitor family protein];[AT5G46950, invertase/pectin methylesterase inhibitor family protein]
254489_at	AT4G20800	FAD-binding domain-containing protein
258130_at	AT3G24510	Encodes a defensin-like (DEFL) family protein.
259107_at	AT3G05460	sporozoite surface protein-related
260066_at	AT1G73610	GDSL-motif lipase/hydrolase family protein
253724_at	AT4G29285	LCR24 (Low-molecular-weight cysteine-rich 24)
245738_at	AT1G44130	nucellin protein, putative
247757_at	no_match	no_match
250499_at	AT5G09730	BXL3 (BETA-XYLOSIDASE 3); hydrolase, hydrolyzing O-glycosyl compounds
267218_at	AT2G02515	unknown protein
258016_at	AT3G19350	polyadenylate-binding protein-related / PABP-related
253463_at	AT4G32105	galactosyltransferase
251627_at	AT3G57270	BG1 (BETA-1,3-GLUCANASE 1); hydrolase, hydrolyzing O-glycosyl compounds
249022_s_at	AT5G44830;AT5G44840	[AT5G44830, glycoside hydrolase family 28 protein / polygalacturonase (pectinase) family protein];[AT5G44840, glycoside hydrolase family 28 protein / polygalacturonase (pectinase) family protein]
267198_at	AT2G30810	gibberellin-regulated family protein
266562_at	AT2G23970	defense-related protein, putative
253311_s_at	AT4G33840;AT4G33830	[AT4G33840, glycosyl hydrolase family 10 protein];[AT4G33830, hydrolase, hydrolyzing O-glycosyl compounds]
245424_at	AT4G17505	similar to unknown protein [Arabidopsis thaliana] (TAIR:AT2G38255.1); similar to unnamed protein product [Vitis vinifera] (GB:CAO38764.1); contains InterPro domain Protein of unknown function DUF239, plant (InterPro:IPR004314)
252907_at	AT4G39650	GGT2 (GAMMA-GLUTAMYL TRANSPEPTIDASE 2); gamma-glutamyltransferase/ glutathione gamma-glutamylcysteinyltransferase
249671_at	AT5G35900	LBD35 (LOB DOMAIN-CONTAINING PROTEIN 35)
256102_at	AT1G13680	phospholipase C
251428_at	AT3G60140	DIN2 (DARK INDUCIBLE 2); hydrolase, hydrolyzing O-glycosyl compounds
252176_at	AT3G50720	protein kinase, putative
246224_at	AT4G36590	MADS-box protein (AGL40)
255073_at	AT4G09090	glycosyl hydrolase family protein 17
245883_at	AT5G09500	40S ribosomal protein S15 (RPS15C)
262862_at	AT1G64830	aspartyl protease family protein
253164_at	AT4G35725	unknown protein
264823_at	AT1G03445	BSU1 (BRI1 SUPPRESSOR 1); protein serine/threonine phosphatase
246836_s_at	AT5G27960;AT5G26650	[AT5G27960, MADS-box protein (AGL90)];[AT5G26650, AGL36; DNA binding / transcription factor]
267241_at	no_match	no_match
266563_at	AT2G23990	plastocyanin-like domain-containing protein
254040_at	AT4G25900	aldose 1-epimerase family protein
245970_at	AT5G20710	BGAL7 (beta-galactosidase 7); beta-galactosidase
256287_at	AT3G12190	similar to protein transport protein-related [Arabidopsis thaliana] (TAIR:AT5G27220.1); similar to hypothetical protein PY01156 [Plasmodium yoelii yoelii str. 17XNL] (GB:XP_728880.1)
250375_at	AT5G11540	FAD-binding domain-containing protein
247631_at	AT5G60440	MADS-box protein (AGL62)
249856_at	AT5G22980	SCPL47 (serine carboxypeptidase-like 47); serine carboxypeptidase
257161_at	AT3G24280	SMAP2 (SMALL ACIDIC PROTEIN 2)
257597_at	AT3G24790	kinase
252951_at	AT4G38700	disease resistance-responsive family protein
264297_at	AT1G78710	similar to unknown protein [Arabidopsis thaliana] (TAIR:AT2G31110.2); similar to unnamed protein product [Vitis vinifera] (GB:CAO39474.1); contains InterPro domain Protein of unknown function DUF231, plant (InterPro:IPR004253)
264214_s_at	AT1G65330;AT1G65300	[AT1G65330, PHE1 (PHERES1); DNA binding / transcription factor];[AT1G65300, PHE2 (PHERES2); DNA binding / transcription factor]
267303_at	AT2G30090	GCN5-related N-acetyltransferase (GNAT) family protein
267390_at	AT2G44470	glycosyl hydrolase family 1 protein
254855_s_at	AT4G12140;AT4G12150	[AT4G12140, zinc finger (C3HC4-type RING finger) family protein];[AT4G12150, zinc finger (C3HC4-type RING finger) family protein]
248252_at	AT5G53250	AGP22/ATAGP22 (ARABINOGALACTAN PROTEINS 22)
262326_at	AT1G64140;AT1G64142	[AT1G64140, similar to loricrin-related [Arabidopsis thaliana] (TAIR:AT5G64550.1); similar to unknown [Populus trichocarpa x Populus deltoides] (GB:ABK96565.1); similar to unnamed protein product [Vitis vinifera] (GB:CAO65880.1)];[AT1G64142, CPuORF23 (Conserved peptide upstream open reading frame 23)]

## Sheet: fis2_upregulatd
array_element_name	locus	description
267394_s_at	AT2G44550;AT2G44540	[AT2G44550, ATGH9B10 (ARABIDOPSIS THALIANA GLYCOSYL HYDROLASE 9B10); hydrolase, hydrolyzing O-glycosyl compounds];[AT2G44540, ATGH9B9 (ARABIDOPSIS THALIANA GLYCOSYL HYDROLASE 9B9); hydrolase, hydrolyzing O-glycosyl compounds]
249502_s_at	AT5G39280;AT5G39300	[AT5G39280, ATEXPA23 (ARABIDOPSIS THALIANA EXPANSIN A23)];[AT5G39300, ATEXPA25 (ARABIDOPSIS THALIANA EXPANSIN A25)]
257878_at	no_match	no_match
249500_at	AT5G39260	ATEXPA21 (ARABIDOPSIS THALIANA EXPANSIN A21)
248866_s_at	AT5G46820;AT5G46810	[AT5G46820, similar to unknown protein [Arabidopsis thaliana] (TAIR:AT5G46810.1); similar to unnamed protein product [Vitis vinifera] (GB:CAO46478.1); contains InterPro domain Protein of unknown function DUF239, plant (InterPro:IPR004314)];[AT5G46810, similar to unknown protein [Arabidopsis thaliana] (TAIR:AT5G46820.1); similar to hypothetical protein 25.t00048 [Brassica oleracea] (GB:ABD64955.1)…
252500_at	AT3G46860	serine protease inhibitor, potato inhibitor I-type family protein
254489_at	AT4G20800	FAD-binding domain-containing protein
258130_at	AT3G24510	Encodes a defensin-like (DEFL) family protein.
259107_at	AT3G05460	sporozoite surface protein-related
260066_at	AT1G73610	GDSL-motif lipase/hydrolase family protein
253724_at	AT4G29285	LCR24 (Low-molecular-weight cysteine-rich 24)
245738_at	AT1G44130	nucellin protein, putative
247757_at	no_match	no_match
250499_at	AT5G09730	BXL3 (BETA-XYLOSIDASE 3); hydrolase, hydrolyzing O-glycosyl compounds
267218_at	AT2G02515	unknown protein
258016_at	AT3G19350	polyadenylate-binding protein-related / PABP-related
253463_at	AT4G32105	galactosyltransferase
251627_at	AT3G57270	BG1 (BETA-1,3-GLUCANASE 1); hydrolase, hydrolyzing O-glycosyl compounds
249022_s_at	AT5G44830;AT5G44840	[AT5G44830, glycoside hydrolase family 28 protein / polygalacturonase (pectinase) family protein];[AT5G44840, glycoside hydrolase family 28 protein / polygalacturonase (pectinase) family protein]
267198_at	AT2G30810	gibberellin-regulated family protein
266562_at	AT2G23970	defense-related protein, putative
253311_s_at	AT4G33840;AT4G33830	[AT4G33840, glycosyl hydrolase family 10 protein];[AT4G33830, hydrolase, hydrolyzing O-glycosyl compounds]
245424_at	AT4G17505	similar to unknown protein [Arabidopsis thaliana] (TAIR:AT2G38255.1); similar to unnamed protein product [Vitis vinifera] (GB:CAO38764.1); contains InterPro domain Protein of unknown function DUF239, plant (InterPro:IPR004314)
249671_at	AT5G35900	LBD35 (LOB DOMAIN-CONTAINING PROTEIN 35)
256102_at	AT1G13680	phospholipase C
252176_at	AT3G50720	protein kinase, putative
246224_at	AT4G36590	MADS-box protein (AGL40)
245883_at	AT5G09500	40S ribosomal protein S15 (RPS15C)
262862_at	AT1G64830	aspartyl protease family protein
253164_at	AT4G35725	unknown protein
264823_at	AT1G03445	BSU1 (BRI1 SUPPRESSOR 1); protein serine/threonine phosphatase
246836_s_at	AT5G27960;AT5G26650	[AT5G27960, MADS-box protein (AGL90)];[AT5G26650, AGL36; DNA binding / transcription factor]
267241_at	no_match	no_match
266563_at	AT2G23990	plastocyanin-like domain-containing protein
254040_at	AT4G25900	aldose 1-epimerase family protein
245970_at	AT5G20710	BGAL7 (beta-galactosidase 7); beta-galactosidase
247631_at	AT5G60440	MADS-box protein (AGL62)
249856_at	AT5G22980	SCPL47 (serine carboxypeptidase-like 47); serine carboxypeptidase
257161_at	AT3G24280	SMAP2 (SMALL ACIDIC PROTEIN 2)
257597_at	AT3G24790	kinase
252951_at	AT4G38700	disease resistance-responsive family protein
264297_at	AT1G78710	similar to unknown protein [Arabidopsis thaliana] (TAIR:AT2G31110.2); similar to unnamed protein product [Vitis vinifera] (GB:CAO39474.1); contains InterPro domain Protein of unknown function DUF231, plant (InterPro:IPR004253)
264214_s_at	AT1G65330;AT1G65300	[AT1G65330, PHE1 (PHERES1); DNA binding / transcription factor];[AT1G65300, PHE2 (PHERES2); DNA binding / transcription factor]
254855_s_at	AT4G12140;AT4G12150	[AT4G12140, zinc finger (C3HC4-type RING finger) family protein];[AT4G12150, zinc finger (C3HC4-type RING finger) family protein]
248252_at	AT5G53250	AGP22/ATAGP22 (ARABINOGALACTAN PROTEINS 22)
245754_at	AT1G35183	unknown protein
254257_s_at	AT4G23350;AT4G23360;AT4G23370	[AT4G23350, similar to unknown protein [Arabidopsis thaliana] (TAIR:AT4G23360.1); similar to unnamed protein product [Vitis vinifera] (GB:CAO39610.1); contains InterPro domain Protein of unknown function DUF239, plant (InterPro:IPR004314)];[AT4G23360, similar to unknown protein [Arabidopsis thaliana] (TAIR:AT4G23370.1); similar to Os03g0807100 [Oryza sativa (japonica cultivar-group)] (GB:NP_00105…
267166_at	AT2G37720	similar to unknown protein [Arabidopsis thaliana] (TAIR:AT5G64020.1); similar to leaf senescence protein-like [Oryza sativa (japonica cultivar-group)] (GB:BAD28782.1); similar to Os09g0397400 [Oryza sativa (japonica cultivar-group)] (GB:NP_001063105.1); contains InterPro domain Protein of unknown function DUF231, plant (InterPro:IPR004253)
263126_at	AT1G78460	SOUL heme-binding family protein
256600_at	AT3G14850	similar to unknown protein [Arabidopsis thaliana] (TAIR:AT1G29050.1); similar to unnamed protein product [Vitis vinifera] (GB:CAO39470.1); contains InterPro domain Protein of unknown function DUF231, plant (InterPro:IPR004253)
259453_at	AT1G44090	ATGA20OX5 (GIBBERELLIN 20-OXIDASE 5); iron ion binding / oxidoreductase
253655_at	AT4G30070	LCR59 (Low-molecular-weight cysteine-rich 59)
246571_at	no_match	no_match
260299_at	AT1G80330	ATGA3OX4 (GIBBERELLIN 3-OXIDASE 4); gibberellin 3-beta-dioxygenase
255956_at	AT1G22015	DD46; transferase, transferring hexosyl groups
245215_at	AT1G67830	ATFXG1 (ALPHA-FUCOSIDASE 1); alpha-L-fucosidase/ carboxylesterase
250325_s_at	AT5G12060;AT5G12070	[AT5G12060, self-incompatibility protein-related];[AT5G12070, self-incompatibility protein-related]
246900_at	AT5G25620	YUC6 (YUCCA6); monooxygenase
255922_at	AT1G22210	trehalose-6-phosphate phosphatase, putative
262103_at	AT1G02940	ATGSTF5 (Arabidopsis thaliana Glutathione S-transferase (class phi) 5); glutathione transferase
258490_at	AT3G02670	proline-rich family protein
260611_at	AT2G43670	glycosyl hydrolase family protein 17
257934_at	AT3G25420	SCPL21 (serine carboxypeptidase-like 21); serine carboxypeptidase
267169_at	AT2G37540	short-chain dehydrogenase/reductase (SDR) family protein
249401_at	AT5G40260	nodulin MtN3 family protein
263041_at	AT1G23320	alliinase family protein
260175_at	AT1G72000	beta-fructofuranosidase, putative / invertase, putative / saccharase, putative / beta-fructosidase, putative
250471_at	AT5G10170	inositol-3-phosphate synthase, putative / myo-inositol-1-phosphate synthase, putative / MI-1-P synthase, putative
246834_at	AT5G26630	MADS-box protein (AGL35)
245892_at	AT5G09370	protease inhibitor/seed storage/lipid transfer protein (LTP) family protein
259427_at	AT1G01530	AGL28 (AGAMOUS-LIKE 28); DNA binding / transcription factor
265590_at	AT2G20160	MEO (MEIDOS); ubiquitin-protein ligase
262545_at	no_match	no_match
246887_at	AT5G26250	sugar transporter, putative
257217_at	AT3G14940	ATPPC3 (PHOSPHOENOLPYRUVATE CARBOXYLASE 3); phosphoenolpyruvate carboxylase
258782_at	AT3G11750	dihydroneopterin aldolase, putative
249757_at	AT5G24316	proline-rich family protein
254927_at	AT4G11400	ARID/BRIGHT DNA-binding domain-containing protein / ELM2 domain-containing protein / Myb-like DNA-binding domain-containing protein
247739_at	AT5G59240	40S ribosomal protein S8 (RPS8B)
267398_at	AT2G44560	ATGH9B11 (ARABIDOPSIS THALIANA GLYCOSYL HYDROLASE 9B11); hydrolase, hydrolyzing O-glycosyl compounds
265768_at	AT2G48020	sugar transporter, putative
257768_at	AT3G23060	zinc finger (C3HC4-type RING finger) family protein
259671_at	AT1G52290	protein kinase family protein
256981_at	AT3G13380	BRL3 (BRI1-LIKE 3); protein binding / protein kinase
249921_at	AT5G19270	nucleic acid binding
258834_at	AT3G07270	GTP cyclohydrolase I
250200_at	AT5G14130	peroxidase, putative
261230_at	AT1G20010	TUB5 (tubulin beta-5 chain)
259844_at	AT1G73560	protease inhibitor/seed storage/lipid transfer protein (LTP) family protein
264872_at	AT1G24260	SEP3 (SEPALLATA3); transcription factor
250154_at	AT5G15140	aldose 1-epimerase family protein
264580_at	AT1G05340	similar to unknown protein [Arabidopsis thaliana] (TAIR:AT2G32210.1)
260693_at	AT1G32450	proton-dependent oligopeptide transport (POT) family protein
260848_at	AT1G21850	SKS8 (SKU5 Similar 8); copper ion binding / oxidoreductase
263520_at	AT2G42640	ATP binding / protein kinase/ protein serine/threonine kinase/ protein-tyrosine kinase
262134_at	AT1G77990	AST56 (sulphate transporter 2;2); sulfate transmembrane transporter
266296_at	AT2G29420	ATGSTU7 (GLUTATHIONE S-TRANSFERASE 25); glutathione transferase
261684_at	AT1G47400	similar to unknown protein [Arabidopsis thaliana] (TAIR:AT1G47395.1)
264208_at	AT1G22760	PAB3 (POLY(A) BINDING PROTEIN 3); RNA binding

## Sheet: 2n x 4n_downregulated
array_element_name	locus	description
247444_at	AT5G62630	HIPL2 (HIPL2 PROTEIN PRECURSOR); catalytic
265355_at	AT2G16760	similar to unknown protein [Arabidopsis thaliana] (TAIR:AT2G47370.1); similar to unnamed protein product [Vitis vinifera] (GB:CAO40115.1); contains InterPro domain Six-bladed beta-propeller, TolB-like (InterPro:IPR011042)
257895_at	AT3G16950	LPD1 (LIPOAMIDE DEHYDROGENASE 1)
259823_at	AT1G66250	glycosyl hydrolase family 17 protein
267146_at	AT2G38160	similar to unknown protein [Arabidopsis thaliana] (TAIR:AT2G40070.1); similar to unknown protein [Arabidopsis thaliana] (TAIR:AT2G40070.2); similar to hypothetical protein [Vitis vinifera] (GB:CAN77490.1)
266655_at	AT2G25880	ATAUR2 (ATAURORA2); histone serine kinase(H3-S10 specific) / kinase
247354_at	AT5G63590	FLS (Flavonol synthase); flavonol synthase
250804_at	AT5G05030	similar to unknown protein [Arabidopsis thaliana] (TAIR:AT5G11660.1); similar to unnamed protein product [Vitis vinifera] (GB:CAO14518.1); contains InterPro domain Protein of unknown function DUF239, plant (InterPro:IPR004314)
259105_at	AT3G05500	rubber elongation factor (REF) family protein
263108_at	AT1G65240	aspartyl protease family protein
252586_at	AT3G45610	Dof-type zinc finger domain-containing protein
266116_at	AT2G02180	TOM3 (tobamovirus multiplication protein 3)
262098_at	AT1G56170	HAP5B (Heme activator protein (yeast) homolog 5B); DNA binding / transcription factor
254416_at	AT4G21380	ARK3 (Arabidopsis Receptor Kinase 3); kinase
264802_at	AT1G08560	SYP111 (syntaxin 111); SNAP receptor
259966_at	AT1G76500	DNA-binding family protein
250823_at	AT5G05180	similar to unknown protein [Arabidopsis thaliana] (TAIR:AT3G10880.1); similar to unnamed protein product [Vitis vinifera] (GB:CAO41532.1)
260265_at	AT1G68510	LBD42 (LOB DOMAIN-CONTAINING PROTEIN 42)
250611_at	AT5G07200	YAP169 (GIBBERELLIN 20 OXIDASE 3); gibberellin 20-oxidase
247762_at	AT5G59170	proline-rich family protein
246792_at	AT5G27290	similar to unknown protein [Arabidopsis thaliana] (TAIR:AT1G54680.1); similar to unknown protein [Arabidopsis thaliana] (TAIR:AT1G54680.2); similar to unnamed protein product [Vitis vinifera] (GB:CAO68604.1)
261740_at	AT1G47740	similar to unknown protein [Arabidopsis thaliana] (TAIR:AT5G25170.1); similar to unnamed protein product [Vitis vinifera] (GB:CAO61202.1); contains InterPro domain Protein of unknown function DUF862, eukaryotic (InterPro:IPR008580)
248903_at	AT5G46290	KAS I (3-KETOACYL-ACYL CARRIER PROTEIN SYNTHASE I); fatty-acid synthase
258259_s_at	AT3G26820;AT3G26840	[AT3G26820, esterase/lipase/thioesterase family protein];[AT3G26840, esterase/lipase/thioesterase family protein]
260776_at	AT1G14580	zinc finger (C2H2 type) family protein
247657_at	AT5G59845	gibberellin-regulated family protein
251261_at	AT3G62110	glycoside hydrolase family 28 protein / polygalacturonase (pectinase) family protein
246332_at	AT3G44830	lecithin:cholesterol acyltransferase family protein / LACT family protein
250201_at	AT5G14230	ankyrin repeat family protein
255410_at	AT4G03100	rac GTPase activating protein, putative
245304_at	AT4G15630	integral membrane family protein
259806_at	AT1G47900	similar to unknown protein [Arabidopsis thaliana] (TAIR:AT1G19835.1); similar to unnamed protein product [Vitis vinifera] (GB:CAO48232.1); similar to hypothetical protein OsI_010472 [Oryza sativa (indica cultivar-group)] (GB:EAY89239.1); similar to hypothetical protein [Vitis vinifera] (GB:CAN60525.1); contains InterPro domain Protein of unknown function DUF869, plant (InterPro:IPR008587)
249809_at	AT5G23910	microtubule motor
262109_at	AT1G02730	ATCSLD5 (CELLULOSE SYNTHASE-LIKE D5); 1,4-beta-D-xylan synthase/ cellulose synthase
261957_at	AT1G64660	ATMGL; catalytic/ methionine gamma-lyase
258258_at	AT3G26790	FUS3 (FUSCA 3); DNA binding / transcription factor
256870_at	AT3G26300	CYP71B34 (cytochrome P450, family 71, subfamily B, polypeptide 34); oxygen binding
252253_at	AT3G49300	proline-rich family protein
256564_at	AT3G29770	hydrolase, alpha/beta fold family protein
259863_at	AT1G72630	ELF4-L2 (ELF4-LIKE 2)
260170_at	AT1G71890	ATSUC5/SUC5 (SUCROSE-PROTON SYMPORTER 5); carbohydrate transmembrane transporter/ sucrose:hydrogen symporter/ sugar:hydrogen ion symporter
262443_at	AT1G47655	Dof-type zinc finger domain-containing protein
249788_at	AT5G24330	ATXR6 (Arabidopsis thaliana Trithorax- related protein 6); DNA binding
264764_at	AT1G61440	S-locus protein kinase, putative
250258_at	AT5G13790	AGL15 (AGAMOUS-LIKE 15); DNA binding / transcription factor
257814_at	AT3G25110	ATFATA (ARABIDOPSIS FATA ACYL-ACP THIOESTERASE); acyl carrier/ acyl-ACP thioesterase
252148_at	AT3G51280	male sterility MS5, putative
249644_at	AT5G37010	similar to unknown protein [Arabidopsis thaliana] (TAIR:AT1G65710.1); similar to hypothetical protein [Vitis vinifera] (GB:CAN76723.1)
258480_at	AT3G02640	similar to unknown protein [Arabidopsis thaliana] (TAIR:AT5G16250.1); similar to unknown [Populus trichocarpa] (GB:ABK93711.1)
254349_at	AT4G22250	zinc finger (C3HC4-type RING finger) family protein
251891_at	AT3G54320	WRI1 (WRINKLED 1); DNA binding / transcription factor
256435_at	AT3G11180	oxidoreductase, 2OG-Fe(II) oxygenase family protein
256310_at	AT1G30360	ERD4 (EARLY-RESPONSIVE TO DEHYDRATION 4)
247962_at	AT5G56580	ATMKK6 (ARABIDOPSIS NQK1); kinase
251892_at	AT3G54320	WRI1 (WRINKLED 1); DNA binding / transcription factor
252092_at	AT3G51420	strictosidine synthase family protein
262589_s_at	AT1G15150;AT1G15160	[AT1G15150, MATE efflux family protein];[AT1G15160, MATE efflux family protein]
249894_at	AT5G22580	Identical to Uncharacterized protein At5g22580 [Arabidopsis Thaliana] (GB:Q9FK81); similar to stable protein 1-related [Arabidopsis thaliana] (TAIR:AT3G17210.1); similar to hypothetical protein [Vitis vinifera] (GB:CAN68720.1); contains InterPro domain Dimeric alpha-beta barrel (InterPro:IPR011008); contains InterPro domain Stress responsive alpha-beta barrel (InterPro:IPR013097)
259962_at	AT1G53690	DNA-directed RNA polymerases I, II, and III 7 kDa subunit, putative
247808_at	AT5G58190	ECT10
266427_at	AT2G07170	binding
262210_at	AT1G74690	IQD31 (IQ-domain 31); calmodulin binding
249384_at	AT5G39890	similar to unknown protein [Arabidopsis thaliana] (TAIR:AT5G15120.1); similar to unnamed protein product [Vitis vinifera] (GB:CAO14912.1); contains InterPro domain Protein of unknown function DUF1637 (InterPro:IPR012864)
264777_at	AT1G08630	THA1 (THREONINE ALDOLASE 1); aldehyde-lyase/ threonine aldolase
256469_at	AT1G32540	LOL1 (LSD ONE LIKE 1)
249366_at	AT5G40610	glycerol-3-phosphate dehydrogenase (NAD+) / GPDH
251662_at	AT3G57080	eukaryotic rpb5 RNA polymerase subunit family protein
256160_at	AT1G30120	PDH-E1 BETA (PYRUVATE DEHYDROGENASE E1 BETA); pyruvate dehydrogenase (acetyl-transferring)
261438_at	AT1G07590;AT1G07600	[AT1G07590, pentatricopeptide (PPR) repeat-containing protein];[AT1G07600, MT1A (METALLOTHIONEIN 1A)]
253729_at	AT4G29360	glycosyl hydrolase family 17 protein
247523_at	AT5G61410	RPE (EMBRYO DEFECTIVE 2728); ribulose-phosphate 3-epimerase
245365_at	AT4G17720	RNA recognition motif (RRM)-containing protein
246330_at	AT3G43600	AAO2 (ALDEHYDE OXIDASE 2)
253508_at	AT4G31680	transcriptional factor B3 family protein
258530_at	AT3G06840	similar to unknown protein [Arabidopsis thaliana] (TAIR:AT5G49170.1); similar to unnamed protein product [Vitis vinifera] (GB:CAO44815.1)
263136_at	AT1G78580	ATTPS1 (TREHALOSE-6-PHOSPHATE SYNTHASE); transferase, transferring glycosyl groups
257037_at	AT3G19130	ATRBP47B (RNA-BINDING PROTEIN 47B); RNA binding
259567_at	no_match	no_match
253168_at	AT4G35070	similar to SBP1 (S-RIBONUCLEASE BINDING PROTEIN 1), protein binding / zinc ion binding [Arabidopsis thaliana] (TAIR:AT1G45976.1); similar to unknown [Populus trichocarpa] (GB:ABK93023.1); contains InterPro domain S-ribonuclease binding protein, SBP1, pollen (InterPro:IPR017066)
252351_at	AT3G48210	similar to unnamed protein product [Vitis vinifera] (GB:CAO64278.1); contains InterPro domain Kinetochore-Ndc80 subunit Spc25 (InterPro:IPR013255)
261165_at	AT1G34430	EMB3003 (EMBRYO DEFECTIVE 3003); dihydrolipoyllysine-residue acetyltransferase
247851_at	AT5G58070	lipocalin, putative
257236_at	AT3G15095	similar to unnamed protein product [Vitis vinifera] (GB:CAO39345.1)
255691_at	AT4G00370	ANTR2 (anion transporter 2); organic anion transmembrane transporter
261323_at	AT1G44760	universal stress protein (USP) family protein
248878_at	AT5G46160	ribosomal protein L14 family protein / huellenlos paralog (HLP)
259975_at	AT1G76470	cinnamoyl-CoA reductase
259599_at	AT1G28110	SCPL45; serine carboxypeptidase
248476_at	AT5G50890	similar to lipase class 3 family protein [Arabidopsis thaliana] (TAIR:AT2G05260.1); similar to unnamed protein product [Vitis vinifera] (GB:CAO69997.1); contains domain SSF53474 (SSF53474)
248627_at	AT5G48950	thioesterase family protein
246184_at	AT5G20950	glycosyl hydrolase family 3 protein
259268_at	AT3G01070	plastocyanin-like domain-containing protein
251319_at	AT3G61610	aldose 1-epimerase family protein
252321_at	AT3G48510	similar to unknown protein [Arabidopsis thaliana] (TAIR:AT5G63350.1); similar to unnamed protein product [Vitis vinifera] (GB:CAO68256.1)
254845_at	AT4G11820	MVA1 (HYDROXYMETHYLGLUTARYL-COA SYNTHASE); acetyl-CoA C-acetyltransferase/ hydroxymethylglutaryl-CoA synthase
247034_at	AT5G67260	CYCD3;2 (CYCLIN D3;2); cyclin-dependent protein kinase
251090_at	AT5G01340	mitochondrial substrate carrier family protein
263496_at	AT2G42570	similar to unknown protein [Arabidopsis thaliana] (TAIR:AT2G31110.2); similar to unknown [Pisum sativum] (GB:ABA29158.1); contains InterPro domain Protein of unknown function DUF231, plant (InterPro:IPR004253)
260857_at	AT1G21880	LYM1 (LYSM DOMAIN GPI-ANCHORED PROTEIN 1 PRECURSOR)
245140_at	AT2G45420	LBD18 (LOB DOMAIN-CONTAINING PROTEIN 18)
267125_at	AT2G23580	hydrolase, alpha/beta fold family protein
265096_at	AT1G04030	similar to unknown protein [Arabidopsis thaliana] (TAIR:AT5G44040.1); similar to unnamed protein product [Vitis vinifera] (GB:CAO40580.1)
267355_at	AT2G39900	LIM domain-containing protein
253581_at	AT4G30660	hydrophobic protein, putative / low temperature and salt responsive protein, putative
259840_at	AT1G52230	PSAH-2/PSAH2/PSI-H (PHOTOSYSTEM I SUBUNIT H-2)
260801_at	AT1G78430	Identical to Uncharacterized protein At1g78430 [Arabidopsis Thaliana] (GB:Q9M9F9); similar to tropomyosin-related [Arabidopsis thaliana] (TAIR:AT1G17140.1); similar to tropomyosin-related [Arabidopsis thaliana] (TAIR:AT1G17140.2); similar to hypothetical protein [Vitis vinifera] (GB:CAN73256.1); contains InterPro domain Prefoldin (InterPro:IPR009053)
250203_at	AT5G13980	glycosyl hydrolase family 38 protein
262745_at	AT1G28600	lipase, putative
266636_at	AT2G35370	GDCH (Glycine decarboxylase complex H)
260494_at	AT2G41820	leucine-rich repeat transmembrane protein kinase, putative
264248_at	AT1G78700	brassinosteroid signalling positive regulator-related
261159_s_at	AT1G34460;AT5G06150	[AT1G34460, CYCB1;4 (CYCLIN 3); cyclin-dependent protein kinase regulator];[AT5G06150, CYC1BAT (CYCLIN B 1;2); cyclin-dependent protein kinase regulator]
263346_at	AT2G05660	transposable element gene
262354_at	AT1G64200	VHA-E3 (VACUOLAR H+-ATPASE SUBUNIT E ISOFORM 3); hydrogen ion transporting ATPase, rotational mechanism
251141_at	AT5G01075	beta-galactosidase
254274_at	AT4G22770	DNA-binding family protein
260097_at	AT1G73220	ATOCT1 (ARABIDOPSIS THALIANA ORGANIC CATION/CARNITINE TRANSPORTER1); carbohydrate transmembrane transporter/ carnitine transporter/ transporter
263264_at	AT2G38810	HTA8; DNA binding
258086_at	AT3G25860	LTA2 (PLASTID E2 SUBUNIT OF PYRUVATE DECARBOXYLASE); dihydrolipoyllysine-residue acetyltransferase
249029_at	AT5G44870	disease resistance protein (TIR-NBS-LRR class), putative
247134_at	AT5G66230	similar to unknown protein [Arabidopsis thaliana] (TAIR:AT3G51230.1); similar to unnamed protein product [Vitis vinifera] (GB:CAO48217.1)
263957_at	AT2G35880	similar to unknown protein [Arabidopsis thaliana] (TAIR:AT4G32330.3); similar to unknown protein [Arabidopsis thaliana] (TAIR:AT4G32330.2); similar to unknown protein [Arabidopsis thaliana] (TAIR:AT4G32330.1); similar to Os06g0606800 [Oryza sativa (japonica cultivar-group)] (GB:NP_001058026.1); similar to unnamed protein product [Vitis vinifera] (GB:CAO44238.1); similar to Os11g0571900 [Oryza sat…
253947_at	AT4G26760	microtubule associated protein (MAP65/ASE1) family protein
257670_at	AT3G20340	Expression of the gene is downregulated in the presence of paraquat, an inducer of photoxidative stress.
257740_at	AT3G27330	zinc finger (C3HC4-type RING finger) family protein
267402_at	AT2G26180	IQD6 (IQ-domain 6); calmodulin binding
252189_at	AT3G50070	CYCD3;3 (CYCLIN D3;3); cyclin-dependent protein kinase
265348_at	AT2G22600	KH domain-containing protein
259061_at	AT3G07410	AtRABA5b (Arabidopsis Rab GTPase homolog A5b); GTP binding
245143_at	AT2G45450	ZPR1 (LITTLE ZIPPER 1); protein binding
261642_at	AT1G27680	APL2 (large subunit of AGP 2)
252645_at	AT3G44460	DPBF2 (BASIC LEUCINE ZIPPER TRANSCRIPTION FACTOR 67); DNA binding / transcription factor
262802_at	AT1G20930	CDKB2;2 (CYCLIN-DEPENDENT KINASE B2;2); kinase
245302_at	AT4G17695	KAN3 (KANADI 3); DNA binding / transcription factor
256626_at	AT3G20015	pepsin A
253661_at	AT4G30130	similar to unknown protein [Arabidopsis thaliana] (TAIR:AT2G19090.1); similar to hypothetical protein [Vitis vinifera] (GB:CAN72045.1); contains InterPro domain Protein of unknown function DUF632 (InterPro:IPR006867); contains InterPro domain Protein of unknown function DUF630 (InterPro:IPR006868)
250633_at	AT5G07460	PMSR2 (PEPTIDEMETHIONINE SULFOXIDE REDUCTASE 2); peptide-methionine-(S)-S-oxide reductase
261780_at	AT1G76310	CYCB2;4 (CYCLIN B2;4); cyclin-dependent protein kinase regulator
262711_at	AT1G16500	similar to unknown protein [Arabidopsis thaliana] (TAIR:AT1G79160.1); similar to unnamed protein product [Vitis vinifera] (GB:CAO47911.1)
255630_at	AT4G00700	C2 domain-containing protein
248668_at	AT5G48720	similar to unknown protein [Arabidopsis thaliana] (TAIR:AT2G01990.1); similar to unnamed protein product [Vitis vinifera] (GB:CAO23288.1)
245607_at	AT4G14330	phragmoplast-associated kinesin-related protein 2 (PAKRP2)
252430_at	AT3G47470	LHCA4 (Photosystem I light harvesting complex gene 4); chlorophyll binding
263947_at	AT2G35820	similar to unknown protein [Arabidopsis thaliana] (TAIR:AT2G35810.1); similar to unnamed protein product [Vitis vinifera] (GB:CAO69007.1); contains domain G3DSA:2.60.120.480 (G3DSA:2.60.120.480)
261075_at	AT1G07280	binding
255082_at	no_match	no_match
262840_at	AT1G14900	HMGA (HIGH MOBILITY GROUP A); DNA binding
250413_at	AT5G11160	APT5 (ADENINE PHOSPHORIBOSYLTRANSFERASE 5); adenine phosphoribosyltransferase
248283_at	AT5G52920	PKP-BETA1/PKP1/PKP2 (PLASTIDIC PYRUVATE KINASE 1); pyruvate kinase
259095_at	AT3G05020	ACP1 (ACYL CARRIER PROTEIN 1)
260288_at	AT1G80530	nodulin family protein
262105_at	AT1G02810	pectinesterase family protein
266275_at	AT2G29370	tropinone reductase, putative / tropine dehydrogenase, putative
254391_at	AT4G21590	ENDO3 (ENDONUCLEASE 3); T/G mismatch-specific endonuclease/ endonuclease/ nucleic acid binding / single-stranded DNA specific endodeoxyribonuclease
260427_at	AT1G72430	auxin-responsive protein-related
265211_at	AT2G36640	ATECP63 (EMBRYONIC CELL PROTEIN 63)
253656_at	AT4G30090	EMB1353 (EMBRYO DEFECTIVE 1353)
261859_at	AT1G50490	UBC20 (UBIQUITIN-CONJUGATING ENZYME 20); ubiquitin-protein ligase
247985_at	AT5G56790	protein kinase family protein
255345_at	AT4G04460	aspartyl protease family protein
260769_at	AT1G49010	myb family transcription factor
255715_s_at	AT4G00320;AT5G41830	[AT4G00320, F-box family protein];[AT5G41830, F-box family protein-related]
248763_at	AT5G47550	cysteine protease inhibitor, putative / cystatin, putative
258067_at	AT3G25980	mitotic spindle checkpoint protein, putative (MAD2)
245343_at	AT4G15830	binding
262971_at	AT1G75640	leucine-rich repeat family protein / protein kinase family protein
260943_at	AT1G45145	ATTRX5 (thioredoxin H-type 5); thiol-disulfide exchange intermediate
262157_at	AT1G52670	biotin/lipoyl attachment domain-containing protein
254233_at	AT4G23800	high mobility group (HMG1/2) family protein
258859_at	AT3G02120	hydroxyproline-rich glycoprotein family protein
262074_at	AT1G59670	ATGSTU15 (Arabidopsis thaliana Glutathione S-transferase (class tau) 15); glutathione transferase
248853_at	AT5G46570	protein kinase family protein
249060_at	AT5G44560	VPS2.2
249913_at	AT5G22810	GDSL-motif lipase, putative
265085_at	AT1G03780	targeting protein-related
250141_at	AT5G14640	protein kinase family protein
251920_at	AT3G53900	uracil phosphoribosyltransferase, putative / UMP pyrophosphorylase, putative / UPRTase, putative
258470_at	AT3G06035	Identical to Uncharacterized GPI-anchored protein At3g06035 precursor [Arabidopsis Thaliana] (GB:Q84MC0;GB:Q8H7F7;GB:Q8L9J0); similar to unknown protein [Arabidopsis thaliana] (TAIR:AT5G19250.1); similar to unknown [Populus trichocarpa] (GB:ABK94712.1)
254921_at	AT4G11300	similar to unknown protein [Arabidopsis thaliana] (TAIR:AT4G23530.1); similar to hypothetical protein [Vitis vinifera] (GB:CAN64338.1); contains InterPro domain Protein of unknown function DUF793 (InterPro:IPR008511)
253488_at	AT4G31610	REM1 (REPRODUCTIVE MERISTEM 1); DNA binding / transcription factor
247432_at	AT5G62500	ATEB1B (Arabidopsis thaliana Microtubule End Binding Protein EB1A); microtubule binding
259803_at	AT1G72150	PATL1 (PATELLIN 1); transporter
263017_at	AT2G17620	CYCB2;1 (CYCLIN B2;1); cyclin-dependent protein kinase regulator
248696_at	AT5G48360	formin homology 2 domain-containing protein / FH2 domain-containing protein
251966_at	AT3G53380	lectin protein kinase family protein
259290_at	AT3G11520	CYCB1;3 (CYCLIN B1;3); cyclin-dependent protein kinase regulator
266917_at	AT2G45830	DTA2 (DOWNSTREAM TARGET OF AGL15 2)
260442_at	AT1G68220	similar to unknown protein [Arabidopsis thaliana] (TAIR:AT1G13380.1); similar to hypothetical protein [Vitis vinifera] (GB:CAN76984.1); contains InterPro domain Protein of unknown function DUF1218 (InterPro:IPR009606)
249057_at	AT5G44480	DUR (DEFECTIVE UGE IN ROOT); catalytic
251035_at	AT5G02220	similar to unknown [Picea sitchensis] (GB:ABK23883.1); similar to hypothetical protein [Vitis vinifera] (GB:CAN70860.1)
259955_s_at	AT1G75080;AT1G19350	[AT1G75080, BZR1 (BRASSINAZOLE-RESISTANT 1); transcription regulator];[AT1G19350, BES1 (BRI1-EMS-SUPPRESSOR 1); transcription regulator]
264355_at	AT1G03210	phenazine biosynthesis PhzC/PhzF family protein
246505_at	AT5G16250	similar to unknown protein [Arabidopsis thaliana] (TAIR:AT3G02640.1); similar to unnamed protein product [Vitis vinifera] (GB:CAO50168.1)
259917_at	AT1G72580	unknown protein
245739_at	AT1G44110	CYCA1;1 (CYCLIN A1;1); cyclin-dependent protein kinase regulator
267461_at	AT2G33830	dormancy/auxin associated family protein
247589_at	AT5G60690	REV (REVOLUTA); DNA binding / lipid binding / transcription factor
267317_at	AT2G34700	pollen Ole e 1 allergen and extensin family protein
250180_at	AT5G14450	GDSL-motif lipase/hydrolase family protein
260107_at	AT1G66430	pfkB-type carbohydrate kinase family protein
250756_at	AT5G05940	ATROPGEF5/ROPGEF5 (KINASE PARTNER PROTEIN-LIKE); Rho guanyl-nucleotide exchange factor/
250509_at	AT5G09970	CYP78A7 (cytochrome P450, family 78, subfamily A, polypeptide 7); oxygen binding
245138_at	AT2G45190	AFO (ABNORMAL FLORAL ORGANS); transcription factor
262467_at	AT1G50240	armadillo/beta-catenin repeat family protein
257290_at	AT3G15560	similar to unnamed protein product [Vitis vinifera] (GB:CAO46019.1)
248153_at	AT5G54250	ATCNGC4 (DEFENSE, NO DEATH 2); calmodulin binding / cation channel/ cyclic nucleotide binding
263441_at	AT2G28620	kinesin motor protein-related
263226_at	AT1G30690	SEC14 cytosolic factor family protein / phosphoglyceride transfer family protein
264606_at	AT1G04660	glycine-rich protein
250614_at	AT5G07260	homeobox protein-related
261670_at	AT1G18520	TET11 (TETRASPANIN11)
250386_at	AT5G11510	MYB3R-4 (C-MYB-LIKE TRANSCRIPTION FACTOR 3R-4, myb domain protein 3R-4); DNA binding / transcription coactivator/ transcription factor
248057_at	AT5G55520	similar to unknown protein [Arabidopsis thaliana] (TAIR:AT4G26660.1); similar to unnamed protein product [Vitis vinifera] (GB:CAO38858.1); contains InterPro domain Kinesin-related (InterPro:IPR010544)
265454_at	AT2G46530	ARF11 (AUXIN RESPONSE FACTOR 11); transcription factor
261729_s_at	AT1G47860;AT1G47840	[AT1G47860, transposable element gene];[AT1G47840, hexokinase, putative]
254450_at	AT4G21080	Dof-type zinc finger domain-containing protein
266552_at	AT2G46330	AGP16 (ARABINOGALACTAN PROTEIN 16)
266893_at	AT2G26070	RTE1 (REVERSION-TO-ETHYLENE SENSITIVITY1)
267316_at	AT2G34710	PHB (PHABULOSA); DNA binding / transcription factor
257309_at	AT3G28150	similar to unknown protein [Arabidopsis thaliana] (TAIR:AT5G15900.1); similar to hypothetical protein [Vitis vinifera] (GB:CAN82134.1); contains InterPro domain Protein of unknown function DUF231, plant (InterPro:IPR004253)
249402_at	AT5G40155	Encodes a defensin-like (DEFL) family protein.
257115_at	AT3G20150	kinesin motor family protein
245784_at	AT1G32190	similar to unknown protein [Arabidopsis thaliana] (TAIR:AT2G24320.1); similar to unnamed protein product [Vitis vinifera] (GB:CAO63335.1); contains InterPro domain Alpha/beta hydrolase fold-1 (InterPro:IPR000073)
251046_at	AT5G02370	kinesin motor protein-related
261537_at	AT1G01800	short-chain dehydrogenase/reductase (SDR) family protein
259431_at	AT1G01620	PIP1C (PLASMA MEMBRANE INTRINSIC PROTEIN 1;3); water channel
267618_at	AT2G26760	CYCB1;4; cyclin-dependent protein kinase regulator
267075_at	AT2G41070	EEL (ENHANCED EM LEVEL); DNA binding / transcription factor
253340_s_at	AT4G33270;AT4G33260	[AT4G33270, CDC20.1; signal transducer];[AT4G33260, CDC20.2; signal transducer]
264019_at	AT2G21130	peptidyl-prolyl cis-trans isomerase / cyclophilin (CYP2) / rotamase
253156_at	AT4G35730	similar to unknown protein [Arabidopsis thaliana] (TAIR:AT1G34220.2); similar to unnamed protein product [Vitis vinifera] (GB:CAO23719.1); contains InterPro domain Protein of unknown function DUF292, eukaryotic (InterPro:IPR005061)
255248_at	AT4G05180	PSBQ/PSBQ-2/PSII-Q (PHOTOSYSTEM II SUBUNIT Q-2); calcium ion binding
263914_at	AT2G36400	AtGRF3 (GROWTH-REGULATING FACTOR 3)
250241_at	AT5G13600	phototropic-responsive NPH3 family protein
253241_at	AT4G34520	FAE1 (FATTY ACID ELONGATION1); acyltransferase
261384_at	AT1G05440	similar to unnamed protein product [Vitis vinifera] (GB:CAO71189.1)
266386_at	AT2G32370	DNA binding / transcription factor
266419_at	AT2G38760	ANNAT3 (ANNEXIN ARABIDOPSIS 3); calcium ion binding / calcium-dependent phospholipid binding
258767_at	AT3G10890	(1-4)-beta-mannan endohydrolase, putative
253380_at	AT4G33330	PGSIP3 (PLANT GLYCOGENIN-LIKE STARCH INITIATION PROTEIN 3); transferase, transferring glycosyl groups
260982_at	AT1G53520	chalcone-flavanone isomerase-related
258233_at	AT3G27785	MYB118 (myb domain protein 118); DNA binding / transcription factor
263350_at	AT2G13360	AGT (ALANINE:GLYOXYLATE AMINOTRANSFERASE)
248413_at	AT5G51600	PLE (PLEIADE)
255597_at	AT4G01730	zinc finger (DHHC type) family protein
247212_at	AT5G65040	senescence-associated protein-related
253573_at	AT4G31020	similar to unknown protein [Arabidopsis thaliana] (TAIR:AT2G24320.1); similar to unnamed protein product [Vitis vinifera] (GB:CAO22751.1); contains domain PTHR12277:SF8 (PTHR12277:SF8); contains domain PTHR12277 (PTHR12277); contains domain SSF53474 (SSF53474); contains domain G3DSA:3.40.50.1820 (G3DSA:3.40.50.1820)
255411_at	AT4G03110	RNA-binding protein, putative
258179_at	AT3G21690	MATE efflux family protein
261368_at	AT1G53070	legume lectin family protein
266335_at	AT2G32440	KAO2 (ENT-KAURENOIC ACID HYDROXYLASE 2); oxygen binding
264610_at	AT1G04645	self-incompatibility protein-related
251982_at	AT3G53190	pectate lyase family protein
250199_at	AT5G14180	MPL1 (MYZUS PERSICAE-INDUCED LIPASE 1); catalytic
255709_at	AT4G00180	YAB3 (YABBY3); transcription factor
251691_at	AT3G56520	no apical meristem (NAM) family protein
260854_at	AT1G21970	LEC1 (LEAFY COTYLEDON 1); transcription factor
257666_at	AT3G20270	lipid-binding serum glycoprotein family protein
259978_at	AT1G76540	CDKB2;1 (CYCLIN-DEPENDENT KINASE B2;1); kinase
250426_at	AT5G10510	AIL6 (AINTEGUMENTA-LIKE 6); DNA binding / transcription factor
263772_at	AT2G06255	ELF4-L3 (ELF4-LIKE 3)
250894_s_at	AT5G03810;AT5G03820	[AT5G03810, carboxylesterase];[AT5G03820, GDSL-motif lipase/hydrolase family protein]
267440_at	AT2G19070	transferase family protein
253379_at	AT4G33330	PGSIP3 (PLANT GLYCOGENIN-LIKE STARCH INITIATION PROTEIN 3); transferase, transferring glycosyl groups
253978_at	AT4G26660	similar to unknown protein [Arabidopsis thaliana] (TAIR:AT5G55520.1); similar to unknown protein [Arabidopsis thaliana] (TAIR:AT5G55520.2); similar to unnamed protein product [Vitis vinifera] (GB:CAO38858.1); contains InterPro domain Kinesin-related (InterPro:IPR010544)
263788_at	AT2G24580	sarcosine oxidase family protein
251067_at	AT5G01910	similar to unnamed protein product [Vitis vinifera] (GB:CAO48882.1)
257134_at	AT3G12870	similar to unknown protein [Arabidopsis thaliana] (TAIR:AT5G56120.1); similar to unnamed protein product [Vitis vinifera] (GB:CAO47924.1)
246103_at	AT5G28640	AN3 (ANGUSITFOLIA3)
253757_at	AT4G28950	ARAC7/ATRAC7/ATROP9/RAC7/ROP9 (RHO-RELATED PROTEIN FROM PLANTS 9); GTP binding
252078_at	AT3G51740	IMK2 (INFLORESCENCE MERISTEM RECEPTOR-LIKE KINASE 2); ATP binding / kinase/ protein serine/threonine kinase
247039_at	AT5G67270	ATEB1C (MICROTUBULE END BINDING PROTEIN 1); microtubule binding
260655_at	AT1G19320	pathogenesis-related thaumatin family protein
253215_at	AT4G34950	nodulin family protein
256926_at	AT3G22540	similar to unknown protein [Arabidopsis thaliana] (TAIR:AT4G14819.1); similar to unnamed protein product [Vitis vinifera] (GB:CAO71190.1); contains InterPro domain Protein of unknown function DUF1677, plant (InterPro:IPR012876)
248371_at	AT5G51810	AT2353/ATGA20OX2/GA20OX2 (GIBBERELLIN 20 OXIDASE 2); gibberellin 20-oxidase
264821_at	AT1G03470	kinase interacting family protein
260124_at	AT1G36340	UBC31 (UBIQUITIN-CONJUGATING ENZYME 31); ubiquitin-protein ligase
251113_at	AT5G01370	unknown protein
247425_at	AT5G62550	similar to unknown protein [Arabidopsis thaliana] (TAIR:AT3G28770.1); similar to unknown [Populus trichocarpa] (GB:ABK92769.1)
261660_at	AT1G18370	HIK (HINKEL); microtubule motor
246814_at	AT5G27200	ACP5 (ACYL CARRIER PROTEIN 5); acyl carrier
267595_at	AT2G32990	ATGH9B8 (ARABIDOPSIS THALIANA GLYCOSYL HYDROLASE 9B8); hydrolase, hydrolyzing O-glycosyl compounds
264377_at	AT2G25060	plastocyanin-like domain-containing protein
253480_at	AT4G31840	plastocyanin-like domain-containing protein
267395_at	AT2G44250	similar to unknown protein [Arabidopsis thaliana] (TAIR:AT2G44210.1); similar to unnamed protein product [Vitis vinifera] (GB:CAO22094.1); similar to hypothetical protein [Vitis vinifera] (GB:CAN72570.1); contains InterPro domain Protein of unknown function DUF239, plant (InterPro:IPR004314)
250051_at	AT5G17800	AtMYB56 (myb domain protein 56); DNA binding / transcription factor
267636_at	AT2G42110	similar to unknown [Populus trichocarpa] (GB:ABK94541.1); similar to unknown [Populus trichocarpa] (GB:ABK92893.1); contains domain PTHR10270:SF18 (PTHR10270:SF18); contains domain PTHR10270 (PTHR10270)
246970_at	AT5G24900	CYP714A2 (cytochrome P450, family 714, subfamily A, polypeptide 2); oxygen binding
263649_at	AT1G04380	2-oxoglutarate-dependent dioxygenase, putative
249549_at	AT5G38180	protease inhibitor/seed storage/lipid transfer protein (LTP) family protein
266141_at	AT2G02120	LCR70/PDF2.1 (Low-molecular-weight cysteine-rich 70); protease inhibitor
256503_at	AT1G75250	myb family transcription factor

## Sheet: 2n x jas_downregulated
array_element_name	locus	description
259863_at	AT1G72630	ELF4-L2 (ELF4-LIKE 2)
260170_at	AT1G71890	ATSUC5/SUC5 (SUCROSE-PROTON SYMPORTER 5); carbohydrate transmembrane transporter/ sucrose:hydrogen symporter/ sugar:hydrogen ion symporter
247444_at	AT5G62630	HIPL2 (HIPL2 PROTEIN PRECURSOR); catalytic
265355_at	AT2G16760	similar to unknown protein [Arabidopsis thaliana] (TAIR:AT2G47370.1); similar to unnamed protein product [Vitis vinifera] (GB:CAO40115.1); contains InterPro domain Six-bladed beta-propeller, TolB-like (InterPro:IPR011042)
257895_at	AT3G16950	LPD1 (LIPOAMIDE DEHYDROGENASE 1)
262443_at	AT1G47655	Dof-type zinc finger domain-containing protein
249788_at	AT5G24330	ATXR6 (Arabidopsis thaliana Trithorax- related protein 6); DNA binding
264764_at	AT1G61440	S-locus protein kinase, putative
259823_at	AT1G66250	glycosyl hydrolase family 17 protein
267146_at	AT2G38160	similar to unknown protein [Arabidopsis thaliana] (TAIR:AT2G40070.1); similar to unknown protein [Arabidopsis thaliana] (TAIR:AT2G40070.2); similar to hypothetical protein [Vitis vinifera] (GB:CAN77490.1)
250258_at	AT5G13790	AGL15 (AGAMOUS-LIKE 15); DNA binding / transcription factor
257814_at	AT3G25110	ATFATA (ARABIDOPSIS FATA ACYL-ACP THIOESTERASE); acyl carrier/ acyl-ACP thioesterase
266655_at	AT2G25880	ATAUR2 (ATAURORA2); histone serine kinase(H3-S10 specific) / kinase
247354_at	AT5G63590	FLS (Flavonol synthase); flavonol synthase
250804_at	AT5G05030	similar to unknown protein [Arabidopsis thaliana] (TAIR:AT5G11660.1); similar to unnamed protein product [Vitis vinifera] (GB:CAO14518.1); contains InterPro domain Protein of unknown function DUF239, plant (InterPro:IPR004314)
252148_at	AT3G51280	male sterility MS5, putative
259105_at	AT3G05500	rubber elongation factor (REF) family protein
249644_at	AT5G37010	similar to unknown protein [Arabidopsis thaliana] (TAIR:AT1G65710.1); similar to hypothetical protein [Vitis vinifera] (GB:CAN76723.1)
263108_at	AT1G65240	aspartyl protease family protein
252586_at	AT3G45610	Dof-type zinc finger domain-containing protein
258480_at	AT3G02640	similar to unknown protein [Arabidopsis thaliana] (TAIR:AT5G16250.1); similar to unknown [Populus trichocarpa] (GB:ABK93711.1)
266116_at	AT2G02180	TOM3 (tobamovirus multiplication protein 3)
254349_at	AT4G22250	zinc finger (C3HC4-type RING finger) family protein
251891_at	AT3G54320	WRI1 (WRINKLED 1); DNA binding / transcription factor
262098_at	AT1G56170	HAP5B (Heme activator protein (yeast) homolog 5B); DNA binding / transcription factor
254416_at	AT4G21380	ARK3 (Arabidopsis Receptor Kinase 3); kinase
264802_at	AT1G08560	SYP111 (syntaxin 111); SNAP receptor
259966_at	AT1G76500	DNA-binding family protein
250823_at	AT5G05180	similar to unknown protein [Arabidopsis thaliana] (TAIR:AT3G10880.1); similar to unnamed protein product [Vitis vinifera] (GB:CAO41532.1)
256435_at	AT3G11180	oxidoreductase, 2OG-Fe(II) oxygenase family protein
256310_at	AT1G30360	ERD4 (EARLY-RESPONSIVE TO DEHYDRATION 4)
247962_at	AT5G56580	ATMKK6 (ARABIDOPSIS NQK1); kinase
251892_at	AT3G54320	WRI1 (WRINKLED 1); DNA binding / transcription factor
252092_at	AT3G51420	strictosidine synthase family protein
260265_at	AT1G68510	LBD42 (LOB DOMAIN-CONTAINING PROTEIN 42)
262589_s_at	AT1G15150;AT1G15160	[AT1G15150, MATE efflux family protein];[AT1G15160, MATE efflux family protein]
249894_at	AT5G22580	Identical to Uncharacterized protein At5g22580 [Arabidopsis Thaliana] (GB:Q9FK81); similar to stable protein 1-related [Arabidopsis thaliana] (TAIR:AT3G17210.1); similar to hypothetical protein [Vitis vinifera] (GB:CAN68720.1); contains InterPro domain Dimeric alpha-beta barrel (InterPro:IPR011008); contains InterPro domain Stress responsive alpha-beta barrel (InterPro:IPR013097)
250611_at	AT5G07200	YAP169 (GIBBERELLIN 20 OXIDASE 3); gibberellin 20-oxidase
259962_at	AT1G53690	DNA-directed RNA polymerases I, II, and III 7 kDa subunit, putative
253681_at	AT4G29630	cytidine deaminase, putative / cytidine aminohydrolase, putative
245602_at	AT4G14270	Protein containing PAM2 motif which mediates interaction with the PABC domain of polyadenyl binding proteins.
248506_at	AT5G50370	adenylate kinase, putative
253525_at	AT4G31330	similar to unknown protein [Arabidopsis thaliana] (TAIR:AT5G10580.1); similar to hypothetical protein [Vitis vinifera] (GB:CAN79714.1); contains InterPro domain Protein of unknown function DUF599 (InterPro:IPR006747)
245707_at	AT5G04400	ANAC077 (Arabidopsis NAC domain containing protein 77); DNA binding
264241_at	AT1G54840	similar to unknown protein [Arabidopsis thaliana] (TAIR:AT1G54850.1); similar to heat shock protein-like protein [Cucumis melo] (GB:AAO45755.1); contains InterPro domain HSP20-like chaperone (InterPro:IPR008978); contains InterPro domain Heat shock protein Hsp20 (InterPro:IPR002068)
249299_at	AT5G41340	UBC4 (UBIQUITIN CONJUGATING ENZYME 4); ubiquitin-protein ligase
247154_at	AT5G65710	HSL2 (HAESA-LIKE 2); ATP binding / kinase/ protein serine/threonine kinase
266092_at	AT2G37880	similar to unknown protein [Arabidopsis thaliana] (TAIR:AT1G21050.1); similar to unnamed protein product [Vitis vinifera] (GB:CAO15722.1); contains InterPro domain Protein of unknown function DUF617, plant (InterPro:IPR006460)
247109_at	AT5G65870	ATPSK5 (PHYTOSULFOKINE 5 PRECURSOR); growth factor
261364_at	AT1G53140	dynamin family protein
252591_at	AT3G45600	TET3 (TETRASPANIN3)
263215_at	AT1G30710	FAD-binding domain-containing protein
267469_at	AT2G30590	WRKY21 (WRKY DNA-binding protein 21); transcription factor
245669_at	AT1G28300	LEC2 (LEAFY COTYLEDON 2); transcription factor
252017_at	AT3G52970	CYP76G1 (cytochrome P450, family 76, subfamily G, polypeptide 1); oxygen binding
245154_at	AT5G12460	similar to fringe-related protein [Arabidopsis thaliana] (TAIR:AT2G37730.1); similar to unnamed protein product [Vitis vinifera] (GB:CAO21599.1); contains InterPro domain Protein of unknown function DUF604 (InterPro:IPR006740)
253403_at	AT4G32830	ATAUR1 (ATAURORA1); histone serine kinase(H3-S10 specific) / kinase/ protein serine/threonine kinase
261653_at	AT1G01900	ATSBT1.1; subtilase
249867_at	AT5G23020	IMS2/MAM-L/MAM3 (METHYLTHIOALKYMALATE SYNTHASE-LIKE); 2-isopropylmalate synthase/ methylthioalkylmalate synthase

## Sheet: fis2_downregulated
array_element_name	locus	description
247444_at	AT5G62630	HIPL2 (HIPL2 PROTEIN PRECURSOR); catalytic
265355_at	AT2G16760	similar to unknown protein [Arabidopsis thaliana] (TAIR:AT2G47370.1); similar to unnamed protein product [Vitis vinifera] (GB:CAO40115.1); contains InterPro domain Six-bladed beta-propeller, TolB-like (InterPro:IPR011042)
257895_at	AT3G16950	LPD1 (LIPOAMIDE DEHYDROGENASE 1)
259823_at	AT1G66250	glycosyl hydrolase family 17 protein
267146_at	AT2G38160	similar to unknown protein [Arabidopsis thaliana] (TAIR:AT2G40070.1); similar to unknown protein [Arabidopsis thaliana] (TAIR:AT2G40070.2); similar to hypothetical protein [Vitis vinifera] (GB:CAN77490.1)
266655_at	AT2G25880	ATAUR2 (ATAURORA2); histone serine kinase(H3-S10 specific) / kinase
247354_at	AT5G63590	FLS (Flavonol synthase); flavonol synthase
250804_at	AT5G05030	similar to unknown protein [Arabidopsis thaliana] (TAIR:AT5G11660.1); similar to unnamed protein product [Vitis vinifera] (GB:CAO14518.1); contains InterPro domain Protein of unknown function DUF239, plant (InterPro:IPR004314)
259105_at	AT3G05500	rubber elongation factor (REF) family protein
263108_at	AT1G65240	aspartyl protease family protein
252586_at	AT3G45610	Dof-type zinc finger domain-containing protein
266116_at	AT2G02180	TOM3 (tobamovirus multiplication protein 3)
262098_at	AT1G56170	HAP5B (Heme activator protein (yeast) homolog 5B); DNA binding / transcription factor
254416_at	AT4G21380	ARK3 (Arabidopsis Receptor Kinase 3); kinase
264802_at	AT1G08560	SYP111 (syntaxin 111); SNAP receptor
259966_at	AT1G76500	DNA-binding family protein
250823_at	AT5G05180	similar to unknown protein [Arabidopsis thaliana] (TAIR:AT3G10880.1); similar to unnamed protein product [Vitis vinifera] (GB:CAO41532.1)
260265_at	AT1G68510	LBD42 (LOB DOMAIN-CONTAINING PROTEIN 42)
250611_at	AT5G07200	YAP169 (GIBBERELLIN 20 OXIDASE 3); gibberellin 20-oxidase
245707_at	AT5G04400	ANAC077 (Arabidopsis NAC domain containing protein 77); DNA binding
264241_at	AT1G54840	similar to unknown protein [Arabidopsis thaliana] (TAIR:AT1G54850.1); similar to heat shock protein-like protein [Cucumis melo] (GB:AAO45755.1); contains InterPro domain HSP20-like chaperone (InterPro:IPR008978); contains InterPro domain Heat shock protein Hsp20 (InterPro:IPR002068)
249299_at	AT5G41340	UBC4 (UBIQUITIN CONJUGATING ENZYME 4); ubiquitin-protein ligase
261364_at	AT1G53140	dynamin family protein
267469_at	AT2G30590	WRKY21 (WRKY DNA-binding protein 21); transcription factor
247762_at	AT5G59170	proline-rich family protein
246792_at	AT5G27290	similar to unknown protein [Arabidopsis thaliana] (TAIR:AT1G54680.1); similar to unknown protein [Arabidopsis thaliana] (TAIR:AT1G54680.2); similar to unnamed protein product [Vitis vinifera] (GB:CAO68604.1)
261740_at	AT1G47740	similar to unknown protein [Arabidopsis thaliana] (TAIR:AT5G25170.1); similar to unnamed protein product [Vitis vinifera] (GB:CAO61202.1); contains InterPro domain Protein of unknown function DUF862, eukaryotic (InterPro:IPR008580)
248903_at	AT5G46290	KAS I (3-KETOACYL-ACYL CARRIER PROTEIN SYNTHASE I); fatty-acid synthase
258259_s_at	AT3G26820;AT3G26840	[AT3G26820, esterase/lipase/thioesterase family protein];[AT3G26840, esterase/lipase/thioesterase family protein]
260776_at	AT1G14580	zinc finger (C2H2 type) family protein
247657_at	AT5G59845	gibberellin-regulated family protein
251261_at	AT3G62110	glycoside hydrolase family 28 protein / polygalacturonase (pectinase) family protein
246332_at	AT3G44830	lecithin:cholesterol acyltransferase family protein / LACT family protein
250201_at	AT5G14230	ankyrin repeat family protein
255410_at	AT4G03100	rac GTPase activating protein, putative
245304_at	AT4G15630	integral membrane family protein
259806_at	AT1G47900	similar to unknown protein [Arabidopsis thaliana] (TAIR:AT1G19835.1); similar to unnamed protein product [Vitis vinifera] (GB:CAO48232.1); similar to hypothetical protein OsI_010472 [Oryza sativa (indica cultivar-group)] (GB:EAY89239.1); similar to hypothetical protein [Vitis vinifera] (GB:CAN60525.1); contains InterPro domain Protein of unknown function DUF869, plant (InterPro:IPR008587)
249809_at	AT5G23910	microtubule motor
262109_at	AT1G02730	ATCSLD5 (CELLULOSE SYNTHASE-LIKE D5); 1,4-beta-D-xylan synthase/ cellulose synthase
261957_at	AT1G64660	ATMGL; catalytic/ methionine gamma-lyase
258258_at	AT3G26790	FUS3 (FUSCA 3); DNA binding / transcription factor
256870_at	AT3G26300	CYP71B34 (cytochrome P450, family 71, subfamily B, polypeptide 34); oxygen binding
252253_at	AT3G49300	proline-rich family protein
256564_at	AT3G29770	hydrolase, alpha/beta fold family protein
264657_at	AT1G09100	RPT5B (26S PROTEASOME AAA-ATPASE SUBUNIT RPT5B); ATPase/ calmodulin binding
265187_at	AT1G23490	ATARF/ATARF1/ATARFA1A (ADP-RIBOSYLATION FACTOR 1); GTP binding / phospholipase activator/ protein binding
260125_at	AT1G36390	co-chaperone grpE family protein
263983_at	AT2G42780	similar to unknown [Populus trichocarpa] (GB:ABK92704.1); contains InterPro domain RNA polymerase II transcription factor SIII, subunit A; (InterPro:IPR010684)
258656_at	AT3G09900	AtRABE1e/AtRab8E (Arabidopsis Rab GTPase homolog E1e); GTP binding
249521_at	AT5G38690	similar to unknown protein [Arabidopsis thaliana] (TAIR:AT1G67780.1); similar to unnamed protein product [Vitis vinifera] (GB:CAO49292.1); contains InterPro domain DDT (InterPro:IPR004022)
257907_at	AT3G25470	bacterial hemolysin-related
259569_at	AT1G20480	4-coumarate--CoA ligase family protein / 4-coumaroyl-CoA synthase family protein
253159_at	AT4G35570	HMGB5 (HIGH MOBILITY GROUP B 5); transcription factor
252250_at	AT3G49790	ATP binding
249014_at	AT5G44710	similar to unnamed protein product [Vitis vinifera] (GB:CAO41922.1); contains InterPro domain Ribosomal protein S27, mitochondrial (InterPro:IPR013219)
264669_at	AT1G09630	ATRAB11C (ARABIDOPSIS RAB GTPASE HOMOLOG A2A); GTP binding
266166_at	AT2G28080	glycosyltransferase family protein
266295_at	AT2G29550	TUB7 (tubulin beta-7 chain)
245809_at	AT1G58440	XF1 (SQUALENE EPOXIDASE 1); oxidoreductase
258793_at	AT3G04780	Encodes a protein with little sequence identity with any other protein of known structure or function. Part of this protein shows a 42% sequence identity with the C-terminal domain of the 32-kD human thioredoxin-like protein.
260676_at	AT1G19450	integral membrane protein, putative / sugar transporter family protein
250612_s_at	AT5G07210;AT2G27070	[AT5G07210, ARR21 (ARABIDOPSIS RESPONSE REGULATOR 21); transcription factor/ two-component response regulator];[AT2G27070, ARR13 (ARABIDOPSIS RESPONSE REGULATOR 13); transcription factor/ two-component response regulator]
247910_at	AT5G57410	similar to unknown protein [Arabidopsis thaliana] (TAIR:AT2G18876.1); similar to unnamed protein product [Vitis vinifera] (GB:CAO43234.1); contains domain PTHR21736 (PTHR21736)
264523_at	AT1G10030	ERG28 (ARABIDOPSIS HOMOLOG OF YEAST ERGOSTEROL28)
265120_at	AT1G62640	KAS III (3-KETOACYL-ACYL CARRIER PROTEIN SYNTHASE III); 3-oxoacyl-[acyl-carrier-protein] synthase
260548_at	AT2G43360	BIO2 (BIOTIN AUXOTROPH 2); biotin synthase
265789_at	AT2G01210	leucine-rich repeat transmembrane protein kinase, putative
252320_at	AT3G48580	xyloglucan:xyloglucosyl transferase, putative / xyloglucan endotransglycosylase, putative / endo-xyloglucan transferase, putative
263567_at	AT2G15440	similar to unknown protein [Arabidopsis thaliana] (TAIR:AT5G67210.1); similar to unnamed protein product [Vitis vinifera] (GB:CAO71903.1); contains InterPro domain Protein of unknown function DUF579, plant (InterPro:IPR006514)
248754_at	AT5G47670	CCAAT-box binding transcription factor family protein / leafy cotyledon 1-related (L1L)
266119_at	AT2G02100	LCR69/PDF2.2 (Low-molecular-weight cysteine-rich 69); protease inhibitor
264342_at	AT1G12080	contains domain PTHR22683 (PTHR22683)

## Sheet: commonly upregulated
array_element_name	locus	description
267394_s_at	AT2G44550;AT2G44540	[AT2G44550, ATGH9B10 (ARABIDOPSIS THALIANA GLYCOSYL HYDROLASE 9B10); hydrolase, hydrolyzing O-glycosyl compounds];[AT2G44540, ATGH9B9 (ARABIDOPSIS THALIANA GLYCOSYL HYDROLASE 9B9); hydrolase, hydrolyzing O-glycosyl compounds]
249502_s_at	AT5G39280;AT5G39300	[AT5G39280, ATEXPA23 (ARABIDOPSIS THALIANA EXPANSIN A23)];[AT5G39300, ATEXPA25 (ARABIDOPSIS THALIANA EXPANSIN A25)]
257878_at	no_match	no_match
249500_at	AT5G39260	ATEXPA21 (ARABIDOPSIS THALIANA EXPANSIN A21)
248866_s_at	AT5G46820;AT5G46810	[AT5G46820, similar to unknown protein [Arabidopsis thaliana] (TAIR:AT5G46810.1); similar to unnamed protein product [Vitis vinifera] (GB:CAO46478.1); contains InterPro domain Protein of unknown function DUF239, plant (InterPro:IPR004314)];[AT5G46810, similar to unknown protein [Arabidopsis thaliana] (TAIR:AT5G46820.1); similar to hypothetical protein 25.t00048 [Brassica oleracea] (GB:ABD64955.1)…
252500_at	AT3G46860	serine protease inhibitor, potato inhibitor I-type family protein
254489_at	AT4G20800	FAD-binding domain-containing protein
258130_at	AT3G24510	Encodes a defensin-like (DEFL) family protein.
259107_at	AT3G05460	sporozoite surface protein-related
260066_at	AT1G73610	GDSL-motif lipase/hydrolase family protein
253724_at	AT4G29285	LCR24 (Low-molecular-weight cysteine-rich 24)
245738_at	AT1G44130	nucellin protein, putative
247757_at	no_match	no_match
250499_at	AT5G09730	BXL3 (BETA-XYLOSIDASE 3); hydrolase, hydrolyzing O-glycosyl compounds
267218_at	AT2G02515	unknown protein
258016_at	AT3G19350	polyadenylate-binding protein-related / PABP-related
253463_at	AT4G32105	galactosyltransferase
251627_at	AT3G57270	BG1 (BETA-1,3-GLUCANASE 1); hydrolase, hydrolyzing O-glycosyl compounds
249022_s_at	AT5G44830;AT5G44840	[AT5G44830, glycoside hydrolase family 28 protein / polygalacturonase (pectinase) family protein];[AT5G44840, glycoside hydrolase family 28 protein / polygalacturonase (pectinase) family protein]
267198_at	AT2G30810	gibberellin-regulated family protein
266562_at	AT2G23970	defense-related protein, putative
253311_s_at	AT4G33840;AT4G33830	[AT4G33840, glycosyl hydrolase family 10 protein];[AT4G33830, hydrolase, hydrolyzing O-glycosyl compounds]
245424_at	AT4G17505	similar to unknown protein [Arabidopsis thaliana] (TAIR:AT2G38255.1); similar to unnamed protein product [Vitis vinifera] (GB:CAO38764.1); contains InterPro domain Protein of unknown function DUF239, plant (InterPro:IPR004314)
249671_at	AT5G35900	LBD35 (LOB DOMAIN-CONTAINING PROTEIN 35)
256102_at	AT1G13680	phospholipase C
252176_at	AT3G50720	protein kinase, putative
246224_at	AT4G36590	MADS-box protein (AGL40)
245883_at	AT5G09500	40S ribosomal protein S15 (RPS15C)
262862_at	AT1G64830	aspartyl protease family protein
253164_at	AT4G35725	unknown protein
264823_at	AT1G03445	BSU1 (BRI1 SUPPRESSOR 1); protein serine/threonine phosphatase
246836_s_at	AT5G27960;AT5G26650	[AT5G27960, MADS-box protein (AGL90)];[AT5G26650, AGL36; DNA binding / transcription factor]
267241_at	no_match	no_match
266563_at	AT2G23990	plastocyanin-like domain-containing protein
254040_at	AT4G25900	aldose 1-epimerase family protein
245970_at	AT5G20710	BGAL7 (beta-galactosidase 7); beta-galactosidase
247631_at	AT5G60440	MADS-box protein (AGL62)
249856_at	AT5G22980	SCPL47 (serine carboxypeptidase-like 47); serine carboxypeptidase
257161_at	AT3G24280	SMAP2 (SMALL ACIDIC PROTEIN 2)
257597_at	AT3G24790	kinase
252951_at	AT4G38700	disease resistance-responsive family protein
264297_at	AT1G78710	similar to unknown protein [Arabidopsis thaliana] (TAIR:AT2G31110.2); similar to unnamed protein product [Vitis vinifera] (GB:CAO39474.1); contains InterPro domain Protein of unknown function DUF231, plant (InterPro:IPR004253)
264214_s_at	AT1G65330;AT1G65300	[AT1G65330, PHE1 (PHERES1); DNA binding / transcription factor];[AT1G65300, PHE2 (PHERES2); DNA binding / transcription factor]

## Sheet: commonly downregulated
array_element_name	locus	description
247444_at	AT5G62630	HIPL2 (HIPL2 PROTEIN PRECURSOR); catalytic
265355_at	AT2G16760	similar to unknown protein [Arabidopsis thaliana] (TAIR:AT2G47370.1); similar to unnamed protein product [Vitis vinifera] (GB:CAO40115.1); contains InterPro domain Six-bladed beta-propeller, TolB-like (InterPro:IPR011042)
257895_at	AT3G16950	LPD1 (LIPOAMIDE DEHYDROGENASE 1)
259823_at	AT1G66250	glycosyl hydrolase family 17 protein
267146_at	AT2G38160	similar to unknown protein [Arabidopsis thaliana] (TAIR:AT2G40070.1); similar to unknown protein [Arabidopsis thaliana] (TAIR:AT2G40070.2); similar to hypothetical protein [Vitis vinifera] (GB:CAN77490.1)
266655_at	AT2G25880	ATAUR2 (ATAURORA2); histone serine kinase(H3-S10 specific) / kinase
247354_at	AT5G63590	FLS (Flavonol synthase); flavonol synthase
250804_at	AT5G05030	similar to unknown protein [Arabidopsis thaliana] (TAIR:AT5G11660.1); similar to unnamed protein product [Vitis vinifera] (GB:CAO14518.1); contains InterPro domain Protein of unknown function DUF239, plant (InterPro:IPR004314)
259105_at	AT3G05500	rubber elongation factor (REF) family protein
263108_at	AT1G65240	aspartyl protease family protein
252586_at	AT3G45610	Dof-type zinc finger domain-containing protein
266116_at	AT2G02180	TOM3 (tobamovirus multiplication protein 3)
262098_at	AT1G56170	HAP5B (Heme activator protein (yeast) homolog 5B); DNA binding / transcription factor
254416_at	AT4G21380	ARK3 (Arabidopsis Receptor Kinase 3); kinase
264802_at	AT1G08560	SYP111 (syntaxin 111); SNAP receptor
259966_at	AT1G76500	DNA-binding family protein
250823_at	AT5G05180	similar to unknown protein [Arabidopsis thaliana] (TAIR:AT3G10880.1); similar to unnamed protein product [Vitis vinifera] (GB:CAO41532.1)
260265_at	AT1G68510	LBD42 (LOB DOMAIN-CONTAINING PROTEIN 42)
250611_at	AT5G07200	YAP169 (GIBBERELLIN 20 OXIDASE 3); gibberellin 20-oxidase
